# Supplementary material for: Cross-disease analysis of Alzheimer’s disease and type-2 Diabetes highlights the role of autophagy in the pathophysiology of two highly comorbid diseases
Source: Sci Rep. 2019 Mar 8;9:3965. doi: 10.1038/s41598-019-39828-5 (PMC6408545; doi:10.1038/s41598-019-39828-5)
Supplement: Supplementary file 2 — Supplementary Table 1 [file 41598_2019_39828_MOESM2_ESM.xlsx]

## Sheet: Readme
	Cross-disease analysis of Alzheimer’s disease and type-2 diabetes highlights the role of autophagy in the pathophysiology of two highly comorbid diseases
	Laura Caberlotto, T.-Phuong Nguyen, Mario Lauria, Corrado Priami, Roberto Rimondini, Silvia Maioli, Angel Cedazo-Minguez, Giulia Sita, Fabiana Morroni, Mauro Corsi, Lucia Carboni.
	Supplementary Table 1
	Map of the transcriptional signature of the AD, T2DM and overlapping gene; Network gene list; results of the functional annotation analysis of the netwalker network: Gene Ontology biological process terms and pathways.

## Sheet: signature &Network
Signature
T2DM	AD
HS3ST4	C16orf88
HSF4	CIB2
DNA2	CT45A5
CELSR2	SLC13A5
HIST1H4F	ASB5
ANKRD18A	KGFLP2
MATK	TUBB2B
MLLT1	CT45A4
ULK1	C1orf201
CDK9	GSTO1
SLC45A4	BCMO1
CCR5	ECRP
CCR5	CT45A3
OR2A7	CT45A2
ARHGEF4	ACTC1
OR2A4	CT45A6
TOP3B	TIGD2
TNK2	TMED3
SNORD115-3	MIR9-2
HN1L	KGFLP2
MED21	CA12
C16orf88	MIR221
COASY	LOC728407
EMR1	MT1F
ENHO	RETSAT
CACNA1I	OR2A7
VWDE	PSORS1C3
SAMD14	PSORS1C3
GPT2	FLJ00290
EIF2B5	OR2A4
MT1F	FLJ37201
PNMT	CHEK2
CPSF1	SULT1A3
NOG	PTTG1
RXRA	STC1
MIR221	DUS1L
ZNF773	MAN2A2
FLJ31958	KIAA0895L
ECRP	HIST1H4A
AZGP1	GTF2H2D
CCNB1IP1	DGCR6L
LOC728407	SUZ12P
BCMO1	TBC1D9B
OR1F2P	FARP2
CHEK2	RPL8
PTGER2	WDR13
CDH23	GTF2H2
PHYHD1	GTF2H2
KGFLP2	ATG4B
CXCL14	RPS29
TLCD1	AFMID
ZNF596	PLEKHJ1
POLE2	CPT2
CT45A1	REXO1
C1orf54	ATG4B
PLA2G5	HECA
RETSAT	PNPLA6
CHRDL1	ARHGAP44
MIR9-2	RAB24
TUBB2B	C13orf31
CKAP2L	PITPNM1
CT45A2	TRMT1
ASB5	RPS21
CT45A6	DPF1
SLC16A6	KCNMB4
CT45A4	REXO4
ELOVL2	NARF
ANGPTL1	PPL
ACTC1	ARMCX2
C1orf201	FLT1
RHD	HS3ST4
CT45A5	CACNB1
GSTO1	DNAJA2
PIPOX	CCM2
FLJ00290	PSMD9
CIB2	LCN15
IL1A	NTAN1
CYB5R1	C16orf93
PEBP4	PWP2
KGFLP2	C1orf89
CT45A3	HIST1H4B
KGFLP2	COL24A1
ATP2C1	NDUFA8
HIST2H2AA3	HSD17B11
SLC4A4	MIF
HIST2H2AA3	HIST1H4K
RHCE	DOK4
PAMR1	PPP6R1
SLC1A2	CSNK1G2
SPATA1	ST14
OR13C9	MIR186
SLC13A5	EDN1
GPCPD1	OCR1
C14orf23	SIRPB1
THNSL2	MGC39372
TP53	---
SDC4	H3F3B
CA12	C10orf113
GPR143	CALCRL
TMED3	PPIEL
KIAA1407	NLRP3
SEC61A1	ALDH1A1
PARP3	ZNF678
TIGD2	CEP57
SLC31A1	RECK
RAB5C	XRRA1
FLJ37201	SH3BGRL
RBM3	THRAP3
CST3
PRR13
C14orf1
CLDN10
MYOZ1
CST2
MRPS18A
C16orf89
C5orf32
PSORS1C3
LOC645261
PSENEN
PSORS1C3
PRR13
RLBP1
PLCD4
FBXO9
ZC3H4
Network
T2DM	AD
ATG4B	ATG4B
GABARAPL1	RAB24
HDAC6	PRKAA1
MAP1LC3A	GABARAPL1
MAP1LC3B	GABARAPL2
MAP1LC3C	GABARAP
PRKAA1	HDAC6
PRKAA2	MAP1LC3A
S100A8	MAP1LC3B
SQSTM1	ATG10
USP10	AMBRA1
ABCC1	USP10
ACTL6A	SQSTM1
ACVR1B	PARK2
AFF3	HIST1H4A
AFP	RPL8
AIFM1	RPS21
AIP	RPS29
ALK	PPP6R1
ALOX15B	DNAJA2
AMPH	UBC
ANKRD30A	PTTG1
ANXA2	TUBB2B
ARHGAP1	ACTC1
ARID3B	PSMD9
ARID5A	MIF
ARNTL	GTF2H2
ARRB1	TRMT1
ASF1A	PPL
ATAD3A	HIST1H4B
ATM	HIST1H4K
ATP1A1	CSNK1G2
ATP2A2	PWP2
ATP5A1	GSTO1
ATRIP	FLT1
BABAM1	DPF1
BAG2	ITGA4
BARD1	TBC1D9B
BCL10	APP
BCL3	PLEKHJ1
BCL6	CUL3
BCOR	ELAVL1
BHLHE40	COPS5
BHLHE41	CACNB1
BIN1	FN1
BRCA2	MAN2A2
BRDT	NARF
C16orf88	CA12
C1QBP	FBXO6
C5orf54	CDK2
CACNA1A	VCAM1
CAD	SUMO1
CAMK1	SUMO2
CAND1	DOK4
CASK	CAND1
CASP2	SIRT7
CBX1	CUL5
CBX3	CSNK1A1
CBX5	CUL1
CBX8	CSNK1E
CCDC87	CUL2
CCL3	REXO1
CCL3L1	VIM
CCL5	HSD17B11
CCNH	TP53RK
CCT2	HDGF
CCT3	RPSA
CCT4	BAG3
CCT5	REXO4
CCT6A	PAN2
CCT7	UCHL5
CCT8	SULT1A3
CD36	ST14
CD4	FARP2
CDC25A	UBL4A
CDC25C	SHC1
CDC34	ILK
CDC7	RPS10
CDK12	MYC
CDK15	RPL30
CDK19	RPS17
CDK2	TP53
CDK2AP2	TMED3
CDK4	OXSR1
CDK5R1	H2AFZ
CENPF	RAD21
CHD1	ESR1
CHD8	TRIM24
CHD9	EGFR
CHIC2	RPS3
CHMP2A	EIF4A3
CKAP5	DAXX
CLK2	MAGOH
CLOCK	RPL7
CLSPN	RPS8
CLTA	RPS16
CLTC	RPS23
CNTFR	NDUFA8
COPS2	HSP90AA1
COPS6	SMAD3
CPSF2	PHKG2
CPSF3	RPS4X
CREBBP	YWHAZ
CSK	HIRA
CSN1S1	RB1
CSNK1D	NUP98
CSNK2A1	EP300
CST9L	TAF1
CSTF2	EEF1G
CSTF2T	KAT5
CSTF3	ADRBK1
CTBP2	ERCC2
CTDP1	CLNS1A
CTNNB1	ANKRD28
CTSD	RPL15
CTSL1	RPL10A
CUL2	SOX2
CUL4A	RPL23A
CUL5	RPL21
CXCR4	RPL18
DAPK3	RPL18A
DCD	RPL7A
DDX5	RPL5
DHX30	RPL23
DNAJA1	RPL9
DNAJA2	VHL
DNTTIP2	GSK3B
DTYMK	CSNK2A2
DUSP26	LMNA
EAF1	CDK7
EDF1	SMARCA4
EEA1	ERCC6
EEF1A2	YWHAE
EGR2	RPS13
EIF2B1	HAT1
EIF2B4	SMARCA5
ERBB2	CDK5
ETV5	HDAC11
EXOSC5	TARDBP
FABP4	RPS6KA1
FBL	DNAJA1
FBLN5	MTA1
FBXO25	GTF2H3
FBXW7	PRKCD
FGFR1	KAZN
FGFR2	EID1
FGFR4	ASF1A
FIP1L1	NUDCD2
FKBP5	EIF2AK2
FN1	RPLP0
FOXM1	BUB1B
FYN	MGMT
G3BP1	PNPLA6
GADD45A	RPL17
GADD45G	MCM2
GATA6	MMS19
GFAP	KLHL2
GK	SUMO3
GLIS2	TRAF3IP1
GRIP1	L3MBTL2
GSK3B	UPF2
GSS	CDC20
GTF2B	RIOK2
GTF2E1	BRD2
GTF2H4	RPL10
GTF3C3	RPL31
H2AFZ	RPL6
H3F3A	STK25
HDAC3	RPL11
HDAC4	ERCC3
HDAC7	STK24
HDAC8	GORASP2
HDGF	NEDD4L
HECW1	GTF2H2D
HIST1H1B	RPL4
HIST1H3E	IKBKAP
HIST3H3	PPP6R2
HIST4H4	COPS2
HLTF	DEK
HMOX1	RPS9
HNF4A	SMN1
HNRNPA0	RPL19
HNRNPA1	RPL12
HNRNPA2B1	RPL27
HNRNPD	NME1
HNRNPH1	RPS20
HNRNPH3	YY1
HNRNPK	RPS2
HNRNPR	RPS6
HNRNPU	NCOR2
HRNR	NPM1
HSP90AA4P	RPS3A
HSP90AA5P	GTF2H1
HSP90AB1	RPS26
HSP90AB4P	RPL14
HSPA1B	HIST1H3A
HSPA2	UBE2I
HSPA5	RPL10L
HSPA6	EVPL
HSPA7	PSMC6
HSPA8	HIST2H2AC
HSPA9	STUB1
HSPD1	PPP6C
HTT	PRKDC
ICK	ARMCX2
IGF2BP1	UBD
IGF2BP2	SRPK1
IGFBP3	AKT1
IL24	CDC27
IL6ST	RPLP0P6
IL7R	RAB24
ILF2	ATF7IP
IMMT	HNRNPM
IRS4	KAT2B
ITGA4	GNB2L1
JAK2	CDH1
JAZF1	ANXA11
KAT5	TK1
KAT8	ESRRA
KIAA1967	PA2G4
KIF1A	THAP7
KRT20	ARIH2
KRTAP4-12	CUL4B
LANCL2	SETD7
LATS2	NGFRAP1
LGALS3BP	TXNDC5
LMNA	EPAS1
LTK	PRKACB
MAGI3	PRMT8
MAPK3	TNIP2
MARS	ATG12
MATR3	RBM48
MCCC1	SP1
MCCC2	KIAA1377
MCF2	UMPS
MDC1	ATG3
MDFIC	MOB1A
MDM4	ATN1
MECP2	ATP5I
MED10	PPP1R14A
MED11	FBXW11
MED13	USP49
MED16	MOB1B
MED17	MAPK6
MED18	GTF2H4
MED19	HNRNPA1
MED22	ACAD11
MED25	SPINT1
MED30	THUMPD2
MED4	CAMKK2
MED9	METTL22
MERTK	GSTT1
MLLT10	MLL
MLLT6	FZR1
MLST8	COL17A1
MRPS27	PELP1
MTOR	METTL23
NCK1	DSTN
NCOA2	RRP9
NCOA4	AMOTL2
NCOR2	KRT4
NEFH	ANXA1
NFKB1	SFMBT1
NFKBIB	ERCC8
NOP58	HSPA8
NPAS2	CSK
NR0B2	ERG
NR1I2	SRA1
NR2F6	SSRP1
NR3C2	ATP5C1
NR4A2	KRT8
NRBF2	ZFYVE20
NUDT21	ARRB2
NUF2	CBX7
NUFIP1	RPL3
OXSR1	IARS
P4HA1	ADH6
PAK2	BRCA1
PAPOLA	YWHAB
PAXIP1	TUBA1C
PC	SUV420H1
PCBD2	IFIT2
PCBP2	BAZ1B
PCCA	DYRK1A
PCCB	PTTG1IP
PDGFRB	PSMC3
PER3	VBP1
PGC	KAT2A
PIK3R2	CREBBP
PMS1	CPLX1
POLR2L	CKS1B
POT1	DARS
POU2F1	NEDD4
POU2F2	MSL2
PPARA	CAMK1
PPARD	PAK1
PPP1CA	SKP2
PPP2R1A	HSPA5
PPP2R2B	DCLRE1C
PPP2R5A	TAF1A
PPP2R5B	TAF1B
PPP2R5D	ANP32A
PPP2R5E	BTRC
PRKAB2	METTL21B
PRKAG1	CDK9
PRKD2	SUV420H2
PRMT6	SHC2
PRRC2A	UBE2G2
PRSS3	PLCG1
PSMA5	RGS16
PSMC5	SMARCD1
PSMD3	PHF20
PTK2	STK4
PXN	TERF1
RAD50	AR
RAD54L2	TP53BP1
RARB	KDM4A
RARG	CRB2
RB1CC1	RABL2A
RBM39	MED24
RCN2	NFKB1
RECQL5	RELA
REV3L	TPRKB
RFC4	PRKACA
RFX5	XRCC6
RFXAP	SMARCA2
RMND5B	PDCD6IP
RN7SK	TERF2IP
RNPC3	SMARCC1
ROBO4	CACNA1A
RPL22	NOTCH1
RPL23	PINX1
RPL23A	CENPA
RPL24	SH3KBP1
RPL35	CD2AP
RPL36A	PRMT1
RPL37A	CBX5
RPL4	IL7R
RPLP2	DBNDD2
RPN1	MED14
RPS11	ESPL1
RPS13	KRT33B
RPS14	RPL36
RPS18	PRMT5
RPS2	TXN2
RPS23	MDK
RPS24	MRPL23
RPS25	RPL38
RPS26	KARS
RPS27	ANAPC11
RPS27L	RPL27A
RPS3	RBBP7
RPS3A	PHF8
RPS4X	ATP6V1B1
RPS6KA6	GATAD2B
RPS6KB1	PEX14
RQCD1	RBBP4
RRAGA	DNAJC9
RUVBL1	AURKA
RUVBL2	FKBP14
RYK	MCM4
SART3	MCM7
SEC31A	RAD23A
2002-09-01	MCM6
SETD1B	MCM5
SHROOM3	RPL29
SIAH2	RPL32
SIRT5	MCM3
SIRT7	VEGFB
SKIV2L	MNAT1
SKP2	CDKN1A
SLC25A3	TNNI3K
SLC25A5	DTX3L
SLC45A4	KAT8
SLC9A3R1	MSL3
SMAD1	MAPK14
SMAD3	DDX56
SMARCAD1	COPS6
SMARCB1	NOP56
SMN1	PBK
SMURF1	ZNF408
SNRPB	PBRM1
SNRPD2P1	CDH2
SNX9	EIF2C4
SRCAP	SAP25
SREBF1	DPH3
SRPK1	H2AFX
STAT5B	RAD23B
STIP1	RET
STK4	BCL11A
STRAP	CCDC68
SYNCRIP	IGBP1
SYNGAP1	EIF1B
TAF12	VRK1
TAF1B	C16orf88
TAF5	H3F3A
TARBP2	KAT7
TARDBP	TBL1X
TCERG1	NOS2
TCP1	GATAD2A
TDG	PER1
TERF2	STYXL1
TERF2IP	NACA2
TFG	CAPN1
TK1	CDK4
TMPRSS3	BLOC1S1
TP53BP1	PRMT7
TP73	IPO13
TRAF2	GTF2H5
TRAP1	NEDD8
TRIM27	AFAP1
TRIP12	SYNE2
TUBA1C	MST4
TUBB	GORASP1
TUBB4B	MAGEA11
TUFM	SMARCB1
TUT1	PPP6R3
UBE2L3	SH3GL2
UBE2S	USP7
UBL4A	SKIL
UBQLN4	RDH11
UCHL5	VCP
UPF2	AFMID
USH1C	TERF2
USP20	KNTC1
USP53	KIAA0528
VAV2	ILVBL
VCAM1	HSPA4
VCP	HADHB
VIM	HADHA
WDR33	GTF3C4
WDR5	CNOT10
WWP2	CNOT1
YBX1	ARHGEF2
YES1	ANKRD52
YWHAQ	ANKRD44
ZBTB16	ALDH3A2
ZNF408	ACSL3
ZSCAN1	HECA
AMBRA1	SMARCE1
GABARAP	TTF2
GABARAPL2	ABLIM3
AATF	SRPR
ACACA	SRPRB
ANKRD18A	SGPL1
ATG13	PFDN6
ATR	PFDN2
AXL	PFDN5
BAG3	TBK1
BCAR1	SMARCAD1
BRD8	PDCD2
CCNB1	COL4A3BP
CCNK	RUNDC3B
CCNT2	RAP1GAP
CDC37	C2orf44
CDC42	C11orf49
CDC73	C8orf33
CDH23	PAFAH1B2
CDK8	ACTA2
CELSR2	MYH10
CHAF1A	UBE4A
CHAF1B	TOM1L1
COPS5	IGSF8
CSNK2B	ESR2
CTCF	CD81
CTD	ANXA7
CTTN	RPS7
CUL1	RPL22
DAXX	ERBB2
DOT1L	EZR
EIF2B2	CHDH
EIF2B3	ELP3
ELL	EXT2
ESR1	HDAC8
ESR2	FIBP
EWSR1	RPS14
FUS	RPL35
GINS2	RPS5
GRB2	RPS19
GRN	RPS15
GTF2F1	RPLP1
HCK	CDK1
HDAC1	EIF4A2
HEXIM1	RPS11
HEXIM2	RPS25
HIRA	RGS2
HSH2D	MAPK3
HSPA1A	RPS12
ITGB3BP	MAPK1
KCNA5	RPS24
KIT	HJURP
LARP7	RPS28
MAPK1	RPLP2
MBP	CCNH
MED12	HIST1H3E
MED14	RPL37A
MED24	RPS15A
MED29	RPL13
MED6	RPL24
MED8	HIST2H2BE
MEPCE	HDAC1
MMS19	CBX3
MT1F	CHD3
MUS81	MRPS21
MYBL2	USP36
MYC	CALCOCO1
MYOD1	NUDC
NCOA1	WDR13
NCOA3	TWF1
NCOA6	NUDT3
NCOR1	RCC1
NEDD4L	SLC25A5
NF2	LATS1
NPHP1	PPT2
NPM1	MLF1IP
NR1H2	EEF2K
NR1H3	PPBP
NR1H4	FAM109A
NR1I3	DNMT3B
NR2E3	FGFR3
NRIP1	QARS
NTRK1	GAPDH
PAF1	SETDB1
PHYHD1	PPHLN1
PLK3	KAT6A
PNMT	LINC00341
PPARG	RLIM
PPP2CA	BID
PPP2R5C	CSNK2B
PRKDC	CD74
PSME3	ARL15
RAD21	HDAC3
RARA	NCOR1
RNF8	INPPL1
RPTOR	EPRS
SDCBP	KDR
SHBG	SGSM2
SIAH1	ATP6V1B2
SIRT1	UBE2V2
SMAD2	CFTR
SNW1	BNIPL
SP1	ST3GAL3
SUMO2	PGF
SUPT16H	NR1H4
SUPT5H	ITSN1
TADA3	CTBP2
TAF7	TUBA1B
TAL1	TUFM
TBP	TADA2A
TCEA1	SMAD2
TERF1	EIF4A1
THRA	TPM1
TRAF6	IKBKG
TRIM28	KDM1A
TRIM32	DECR1
TRIM33	EIF3C
UBE2A	PABPC1
VHL	LUC7L2
WAS	GRK5
ZC3H13	GIT1
ZNF773	WDR36
CCNT1	PDGFC
CDK7	ANAPC13
CUL3	ANAPC10
DNA2	CDC26
EGFR	CDC23
EP300	ANAPC16
KAT2B	ANAPC7
KPNA2	CDC16
LYN	ANAPC5
MDM2	ANAPC4
MED26	ANAPC2
MED28	ANAPC1
MLL	ULK1
MSH2	UBA5
NEDD4	SUV39H1
NR4A1	CD2BP2
PLK1	UBA52
PML	STK3
PPARGC1A	TCEA1
RB1	NCL
RELA	GDI2
SKP1	GDI1
SMARCA4	NSF
STAT1	C1orf124
STAT3	CTDP1
SUMO1	YWHAQ
THRB	ILF2
TP53	PARP10
TRIM24	VEGFA
UBR5	NASP
VDR	ZNF598
WWOX	RPS27L
AFF1	ILF3
AFF4	BAZ2A
AR	ICAM1
BRD4	BRD4
ELAVL1	PDZK1
ELL2	SETD8
GPT2
MED1
MLLT3
RCHY1
SRC
BRCA1
HSP90AA1
APP
COASY
HN1L
AZGP1
POLR2A
CCNB1IP1
HSF4
EIF2B5
TOP3B
MATK
CCR5
UBC
HIST1H4F
MLLT1
ULK1
CPSF1
MED21
TNK2
CHEK2
RXRA
CDK9

## Sheet: AD GO
GO Term	Description	P-value	FDR q-value	Enrichment	N	B	n	b	Genes
GO:0006415	translational termination	1.55e-72	1.83e-68	16.38	12675	86	603	67	[RPL24 - ribosomal protein l24, RPL23A - ribosomal protein l23a, RPL22 - ribosomal protein l22, RPL21 - ribosomal protein l21, RPL19 - ribosomal protein l19, RPL18A - ribosomal protein l18a, RPL18 - ribosomal protein l18, RPL17 - ribosomal protein l17, RPL15 - ribosomal protein l15, RPL13 - ribosomal protein l13, RPL12 - ribosomal protein l12, RPL11 - ribosomal protein l11, RPL9 - ribosomal prote…
GO:0019083	viral transcription	6.59e-72	3.89e-68	16.52	12675	84	603	66	[RPL24 - ribosomal protein l24, RPL23A - ribosomal protein l23a, RPL22 - ribosomal protein l22, RPL21 - ribosomal protein l21, RPL19 - ribosomal protein l19, RPL18A - ribosomal protein l18a, RPL18 - ribosomal protein l18, RPL17 - ribosomal protein l17, RPL15 - ribosomal protein l15, RPL13 - ribosomal protein l13, RPL12 - ribosomal protein l12, RPL11 - ribosomal protein l11, RPL9 - ribosomal prote…
GO:0043241	protein complex disassembly	1.46e-70	5.74e-67	13.2	12675	121	603	76	[RPL24 - ribosomal protein l24, RPL23A - ribosomal protein l23a, RPL22 - ribosomal protein l22, RPL21 - ribosomal protein l21, RPL19 - ribosomal protein l19, RPL18A - ribosomal protein l18a, RPL18 - ribosomal protein l18, RPL17 - ribosomal protein l17, RPL15 - ribosomal protein l15, RPL13 - ribosomal protein l13, RPL12 - ribosomal protein l12, RPL11 - ribosomal protein l11, RPL9 - ribosomal prote…
GO:0006414	translational elongation	1.25e-69	3.68e-66	14.57	12675	101	603	70	[RPL24 - ribosomal protein l24, RPL23A - ribosomal protein l23a, RPL22 - ribosomal protein l22, RPLP0P6 - ribosomal protein, large, p0 pseudogene 6, RPL21 - ribosomal protein l21, RPL19 - ribosomal protein l19, RPL18A - ribosomal protein l18a, RPL18 - ribosomal protein l18, RPL17 - ribosomal protein l17, RPL15 - ribosomal protein l15, RPL13 - ribosomal protein l13, RPL12 - ribosomal protein l12, …
GO:0044265	cellular macromolecule catabolic process	4.1e-69	9.68e-66	5.25	12675	597	603	149	[SMARCAD1 - swi/snf-related, matrix-associated actin-dependent regulator of chromatin, subfamily a, containing dead/h box 1, PARK2 - parkinson protein 2, e3 ubiquitin protein ligase (parkin), CDC20 - cell division cycle 20, CDK1 - cyclin-dependent kinase 1, CD2AP - cd2-associated protein, CDC27 - cell division cycle 27, GTF2H2 - general transcription factor iih, polypeptide 2, 44kda, GTF2H3 - gen…
GO:0032984	macromolecular complex disassembly	7.66e-68	1.51e-64	12.48	12675	128	603	76	[RPL24 - ribosomal protein l24, RPL23A - ribosomal protein l23a, RPL22 - ribosomal protein l22, RPL21 - ribosomal protein l21, RPL19 - ribosomal protein l19, RPL18A - ribosomal protein l18a, RPL18 - ribosomal protein l18, RPL17 - ribosomal protein l17, RPL15 - ribosomal protein l15, RPL13 - ribosomal protein l13, RPL12 - ribosomal protein l12, RPL11 - ribosomal protein l11, RPL9 - ribosomal prote…
GO:0043624	cellular protein complex disassembly	1.82e-67	3.07e-64	14.22	12675	102	603	69	[RPL24 - ribosomal protein l24, RPL23A - ribosomal protein l23a, RPL22 - ribosomal protein l22, RPL21 - ribosomal protein l21, RPL19 - ribosomal protein l19, RPL18A - ribosomal protein l18a, RPL18 - ribosomal protein l18, RPL17 - ribosomal protein l17, RPL15 - ribosomal protein l15, RPL13 - ribosomal protein l13, RPL12 - ribosomal protein l12, RPL11 - ribosomal protein l11, RPL9 - ribosomal prote…
GO:0016032	viral process	3.18e-67	4.7e-64	5.34	12675	563	603	143	[IKBKG - inhibitor of kappa light polypeptide gene enhancer in b-cells, kinase gamma, RELA - v-rel avian reticuloendotheliosis viral oncogene homolog a, GTF2H2 - general transcription factor iih, polypeptide 2, 44kda, EP300 - e1a binding protein p300, GTF2H3 - general transcription factor iih, polypeptide 3, 34kda, GTF2H1 - general transcription factor iih, polypeptide 1, 62kda, TBK1 - tank-bindi…
GO:0044403	symbiosis, encompassing mutualism through parasitism	3.18e-67	4.18e-64	5.34	12675	563	603	143	[IKBKG - inhibitor of kappa light polypeptide gene enhancer in b-cells, kinase gamma, RELA - v-rel avian reticuloendotheliosis viral oncogene homolog a, GTF2H2 - general transcription factor iih, polypeptide 2, 44kda, EP300 - e1a binding protein p300, GTF2H3 - general transcription factor iih, polypeptide 3, 34kda, GTF2H1 - general transcription factor iih, polypeptide 1, 62kda, TBK1 - tank-bindi…
GO:0044267	cellular protein metabolic process	7.33e-67	8.66e-64	2.7	12675	2200	603	283	[SMARCAD1 - swi/snf-related, matrix-associated actin-dependent regulator of chromatin, subfamily a, containing dead/h box 1, DNAJA1 - dnaj (hsp40) homolog, subfamily a, member 1, MSL3 - male-specific lethal 3 homolog (drosophila), TRIM24 - tripartite motif containing 24, DNAJA2 - dnaj (hsp40) homolog, subfamily a, member 2, BRCA1 - breast cancer 1, early onset, PRMT1 - protein arginine methyltran…
GO:0044764	multi-organism cellular process	1.13e-66	1.21e-63	5.29	12675	568	603	143	[IKBKG - inhibitor of kappa light polypeptide gene enhancer in b-cells, kinase gamma, RELA - v-rel avian reticuloendotheliosis viral oncogene homolog a, GTF2H2 - general transcription factor iih, polypeptide 2, 44kda, EP300 - e1a binding protein p300, GTF2H3 - general transcription factor iih, polypeptide 3, 34kda, GTF2H1 - general transcription factor iih, polypeptide 1, 62kda, TBK1 - tank-bindi…
GO:0044419	interspecies interaction between organisms	7.09e-66	6.98e-63	4.99	12675	628	603	149	[IKBKG - inhibitor of kappa light polypeptide gene enhancer in b-cells, kinase gamma, RELA - v-rel avian reticuloendotheliosis viral oncogene homolog a, GTF2H2 - general transcription factor iih, polypeptide 2, 44kda, EP300 - e1a binding protein p300, GTF2H3 - general transcription factor iih, polypeptide 3, 34kda, GTF2H1 - general transcription factor iih, polypeptide 1, 62kda, TBK1 - tank-bindi…
GO:0009057	macromolecule catabolic process	2.52e-64	2.29e-61	4.66	12675	699	603	155	[SMARCAD1 - swi/snf-related, matrix-associated actin-dependent regulator of chromatin, subfamily a, containing dead/h box 1, PARK2 - parkinson protein 2, e3 ubiquitin protein ligase (parkin), CDC20 - cell division cycle 20, CDK1 - cyclin-dependent kinase 1, TRIM24 - tripartite motif containing 24, CD2AP - cd2-associated protein, CDC27 - cell division cycle 27, GTF2H2 - general transcription facto…
GO:0006614	SRP-dependent cotranslational protein targeting to membrane	1.24e-63	1.05e-60	13.36	12675	107	603	68	[RPL24 - ribosomal protein l24, RPL23A - ribosomal protein l23a, RPL22 - ribosomal protein l22, RPL21 - ribosomal protein l21, RPL19 - ribosomal protein l19, RPL18A - ribosomal protein l18a, RPL18 - ribosomal protein l18, RPL17 - ribosomal protein l17, RPL15 - ribosomal protein l15, RPL13 - ribosomal protein l13, RPL12 - ribosomal protein l12, RPL11 - ribosomal protein l11, RPL9 - ribosomal prote…
GO:0006413	translational initiation	1.41e-63	1.11e-60	12.54	12675	119	603	71	[RPL24 - ribosomal protein l24, RPL23A - ribosomal protein l23a, RPL22 - ribosomal protein l22, RPL21 - ribosomal protein l21, RPL19 - ribosomal protein l19, RPL18A - ribosomal protein l18a, RPL18 - ribosomal protein l18, RPL17 - ribosomal protein l17, RPL15 - ribosomal protein l15, RPL13 - ribosomal protein l13, RPL12 - ribosomal protein l12, RPL11 - ribosomal protein l11, RPL9 - ribosomal prote…
GO:0019058	viral life cycle	1.46e-63	1.08e-60	12.79	12675	115	603	70	[RPL24 - ribosomal protein l24, RPL23A - ribosomal protein l23a, RPL22 - ribosomal protein l22, RPL21 - ribosomal protein l21, RPL19 - ribosomal protein l19, RPL18A - ribosomal protein l18a, RPL18 - ribosomal protein l18, RPL17 - ribosomal protein l17, RPL15 - ribosomal protein l15, RPL13 - ribosomal protein l13, RPL12 - ribosomal protein l12, RPL11 - ribosomal protein l11, RPL9 - ribosomal prote…
GO:0000184	nuclear-transcribed mRNA catabolic process, nonsense-mediated decay	3.53e-63	2.45e-60	12.68	12675	116	603	70	[RPL24 - ribosomal protein l24, RPL23A - ribosomal protein l23a, RPL22 - ribosomal protein l22, MAGOH - mago-nashi homolog, proliferation-associated (drosophila), RPL21 - ribosomal protein l21, RPL19 - ribosomal protein l19, RPL18A - ribosomal protein l18a, RPL18 - ribosomal protein l18, RPL17 - ribosomal protein l17, RPL15 - ribosomal protein l15, RPL13 - ribosomal protein l13, RPL12 - ribosomal…
GO:0006613	cotranslational protein targeting to membrane	8.18e-63	5.37e-60	13.11	12675	109	603	68	[RPL24 - ribosomal protein l24, RPL23A - ribosomal protein l23a, RPL22 - ribosomal protein l22, RPL21 - ribosomal protein l21, RPL19 - ribosomal protein l19, RPL18A - ribosomal protein l18a, RPL18 - ribosomal protein l18, RPL17 - ribosomal protein l17, RPL15 - ribosomal protein l15, RPL13 - ribosomal protein l13, RPL12 - ribosomal protein l12, RPL11 - ribosomal protein l11, RPL9 - ribosomal prote…
GO:0045047	protein targeting to ER	8.18e-63	5.08e-60	13.11	12675	109	603	68	[RPL24 - ribosomal protein l24, RPL23A - ribosomal protein l23a, RPL22 - ribosomal protein l22, RPL21 - ribosomal protein l21, RPL19 - ribosomal protein l19, RPL18A - ribosomal protein l18a, RPL18 - ribosomal protein l18, RPL17 - ribosomal protein l17, RPL15 - ribosomal protein l15, RPL13 - ribosomal protein l13, RPL12 - ribosomal protein l12, RPL11 - ribosomal protein l11, RPL9 - ribosomal prote…
GO:0072599	establishment of protein localization to endoplasmic reticulum	2.05e-62	1.21e-59	12.99	12675	110	603	68	[RPL24 - ribosomal protein l24, RPL23A - ribosomal protein l23a, RPL22 - ribosomal protein l22, RPL21 - ribosomal protein l21, RPL19 - ribosomal protein l19, RPL18A - ribosomal protein l18a, RPL18 - ribosomal protein l18, RPL17 - ribosomal protein l17, RPL15 - ribosomal protein l15, RPL13 - ribosomal protein l13, RPL12 - ribosomal protein l12, RPL11 - ribosomal protein l11, RPL9 - ribosomal prote…
GO:0019538	protein metabolic process	6.59e-62	3.71e-59	2.44	12675	2600	603	302	[SMARCAD1 - swi/snf-related, matrix-associated actin-dependent regulator of chromatin, subfamily a, containing dead/h box 1, DNAJA1 - dnaj (hsp40) homolog, subfamily a, member 1, MSL3 - male-specific lethal 3 homolog (drosophila), TRIM24 - tripartite motif containing 24, DNAJA2 - dnaj (hsp40) homolog, subfamily a, member 2, BRCA1 - breast cancer 1, early onset, CD2AP - cd2-associated protein, REL…
GO:0044260	cellular macromolecule metabolic process	6.18e-59	3.32e-56	1.85	12675	4723	603	416	[MSL3 - male-specific lethal 3 homolog (drosophila), CD2AP - cd2-associated protein, GTF2H2D - general transcription factor iih, polypeptide 2d, NCOR1 - nuclear receptor corepressor 1, NCOR2 - nuclear receptor corepressor 2, DPF1 - d4, zinc and double phd fingers family 1, KAT2A - k(lysine) acetyltransferase 2a, BLOC1S1 - biogenesis of lysosomal organelles complex-1, subunit 1, SP1 - sp1 transcri…
GO:0010467	gene expression	1.36e-56	6.96e-54	4.58	12675	643	603	140	[MED24 - mediator complex subunit 24, NCOR1 - nuclear receptor corepressor 1, HNRNPM - heterogeneous nuclear ribonucleoprotein m, NCOR2 - nuclear receptor corepressor 2, GTF2H2 - general transcription factor iih, polypeptide 2, 44kda, GTF2H3 - general transcription factor iih, polypeptide 3, 34kda, GTF2H1 - general transcription factor iih, polypeptide 1, 62kda, MED14 - mediator complex subunit 1…
GO:0000956	nuclear-transcribed mRNA catabolic process	9.5e-54	4.68e-51	9.17	12675	172	603	75	[RPL24 - ribosomal protein l24, RPL23A - ribosomal protein l23a, RPL22 - ribosomal protein l22, MAGOH - mago-nashi homolog, proliferation-associated (drosophila), RPL21 - ribosomal protein l21, RPL19 - ribosomal protein l19, RPL18A - ribosomal protein l18a, RPL18 - ribosomal protein l18, RPL17 - ribosomal protein l17, RPL15 - ribosomal protein l15, RPL13 - ribosomal protein l13, RPL12 - ribosomal…
GO:0006402	mRNA catabolic process	2.08e-53	9.81e-51	8.92	12675	179	603	76	[RPL24 - ribosomal protein l24, RPL23A - ribosomal protein l23a, RPL22 - ribosomal protein l22, MAGOH - mago-nashi homolog, proliferation-associated (drosophila), RPL21 - ribosomal protein l21, RPL19 - ribosomal protein l19, RPL18A - ribosomal protein l18a, RPL18 - ribosomal protein l18, RPL17 - ribosomal protein l17, RPL15 - ribosomal protein l15, RPL13 - ribosomal protein l13, RPL12 - ribosomal…
GO:0006612	protein targeting to membrane	3.29e-53	1.49e-50	9.94	12675	148	603	70	[RPL24 - ribosomal protein l24, RPL23A - ribosomal protein l23a, RPL22 - ribosomal protein l22, RPL21 - ribosomal protein l21, RPL19 - ribosomal protein l19, RPL18A - ribosomal protein l18a, RPL18 - ribosomal protein l18, RPL17 - ribosomal protein l17, RPL15 - ribosomal protein l15, RPL13 - ribosomal protein l13, RPL12 - ribosomal protein l12, RPL11 - ribosomal protein l11, RPL9 - ribosomal prote…
GO:0043170	macromolecule metabolic process	6.54e-52	2.86e-49	1.74	12675	5115	603	423	[MSL3 - male-specific lethal 3 homolog (drosophila), CD2AP - cd2-associated protein, NCOR1 - nuclear receptor corepressor 1, GTF2H2D - general transcription factor iih, polypeptide 2d, NCOR2 - nuclear receptor corepressor 2, DPF1 - d4, zinc and double phd fingers family 1, KAT2A - k(lysine) acetyltransferase 2a, BLOC1S1 - biogenesis of lysosomal organelles complex-1, subunit 1, SP1 - sp1 transcri…
GO:0044248	cellular catabolic process	1.35e-51	5.7e-49	3.17	12675	1261	603	190	[SMARCAD1 - swi/snf-related, matrix-associated actin-dependent regulator of chromatin, subfamily a, containing dead/h box 1, PARK2 - parkinson protein 2, e3 ubiquitin protein ligase (parkin), CDC20 - cell division cycle 20, CDK1 - cyclin-dependent kinase 1, CDC42 - cell division cycle 42, CD2AP - cd2-associated protein, CDC27 - cell division cycle 27, MAP1LC3B - microtubule-associated protein 1 l…
GO:0006412	translation	3.95e-51	1.61e-48	7.39	12675	239	603	84	[RPL24 - ribosomal protein l24, MRPL23 - mitochondrial ribosomal protein l23, RPL23A - ribosomal protein l23a, RPL22 - ribosomal protein l22, RPL21 - ribosomal protein l21, RPL19 - ribosomal protein l19, RPL18A - ribosomal protein l18a, RPL18 - ribosomal protein l18, RPL17 - ribosomal protein l17, RPL15 - ribosomal protein l15, RPL13 - ribosomal protein l13, RPL12 - ribosomal protein l12, RPL11 -…
GO:0090150	establishment of protein localization to membrane	1.15e-50	4.53e-48	8.17	12675	198	603	77	[RPL24 - ribosomal protein l24, RPL23A - ribosomal protein l23a, RPL22 - ribosomal protein l22, RPL21 - ribosomal protein l21, CDH1 - cadherin 1, type 1, e-cadherin (epithelial), RPL19 - ribosomal protein l19, RPL18A - ribosomal protein l18a, RPL18 - ribosomal protein l18, RPL17 - ribosomal protein l17, RPL15 - ribosomal protein l15, RPL13 - ribosomal protein l13, RPL12 - ribosomal protein l12, R…
GO:0006401	RNA catabolic process	2.19e-48	8.34e-46	7.83	12675	204	603	76	[RPL24 - ribosomal protein l24, RPL23A - ribosomal protein l23a, MAGOH - mago-nashi homolog, proliferation-associated (drosophila), RPL22 - ribosomal protein l22, RPL21 - ribosomal protein l21, RPL19 - ribosomal protein l19, RPL18A - ribosomal protein l18a, RPL18 - ribosomal protein l18, RPL17 - ribosomal protein l17, RPL15 - ribosomal protein l15, RPL13 - ribosomal protein l13, RPL12 - ribosomal…
GO:0022411	cellular component disassembly	4.34e-45	1.6e-42	5.92	12675	316	603	89	[RPL24 - ribosomal protein l24, RPL23A - ribosomal protein l23a, CDK1 - cyclin-dependent kinase 1, FN1 - fibronectin 1, RPL22 - ribosomal protein l22, CAPN1 - calpain 1, (mu/i) large subunit, RPL21 - ribosomal protein l21, CDH1 - cadherin 1, type 1, e-cadherin (epithelial), RPL19 - ribosomal protein l19, MST4 - serine/threonine protein kinase mst4, RPL18A - ribosomal protein l18a, RPL18 - ribosom…
GO:0051704	multi-organism process	4.41e-45	1.58e-42	3.27	12675	1040	603	162	[IKBKG - inhibitor of kappa light polypeptide gene enhancer in b-cells, kinase gamma, RELA - v-rel avian reticuloendotheliosis viral oncogene homolog a, ANXA7 - annexin a7, GTF2H2 - general transcription factor iih, polypeptide 2, 44kda, EP300 - e1a binding protein p300, GTF2H3 - general transcription factor iih, polypeptide 3, 34kda, GTF2H1 - general transcription factor iih, polypeptide 1, 62kd…
GO:0016043	cellular component organization	1.71e-44	5.93e-42	1.99	12675	3333	603	316	[SMARCAD1 - swi/snf-related, matrix-associated actin-dependent regulator of chromatin, subfamily a, containing dead/h box 1, MSL3 - male-specific lethal 3 homolog (drosophila), BRCA1 - breast cancer 1, early onset, CD2AP - cd2-associated protein, NCOR1 - nuclear receptor corepressor 1, PRMT1 - protein arginine methyltransferase 1, SPINT1 - serine peptidase inhibitor, kunitz type 1, EPAS1 - endoth…
GO:0009056	catabolic process	2.43e-44	8.2e-42	2.75	12675	1523	603	199	[SMARCAD1 - swi/snf-related, matrix-associated actin-dependent regulator of chromatin, subfamily a, containing dead/h box 1, TRIM24 - tripartite motif containing 24, CD2AP - cd2-associated protein, MAP1LC3B - microtubule-associated protein 1 light chain 3 beta, CPT2 - carnitine palmitoyltransferase 2, EIF4A1 - eukaryotic translation initiation factor 4a1, EIF4A2 - eukaryotic translation initiatio…
GO:0071840	cellular component organization or biogenesis	4.01e-44	1.32e-41	1.98	12675	3363	603	317	[SMARCAD1 - swi/snf-related, matrix-associated actin-dependent regulator of chromatin, subfamily a, containing dead/h box 1, MSL3 - male-specific lethal 3 homolog (drosophila), BRCA1 - breast cancer 1, early onset, CD2AP - cd2-associated protein, NCOR1 - nuclear receptor corepressor 1, PRMT1 - protein arginine methyltransferase 1, SPINT1 - serine peptidase inhibitor, kunitz type 1, EPAS1 - endoth…
GO:0044237	cellular metabolic process	4.78e-44	1.53e-41	1.54	12675	6313	603	463	[MSL3 - male-specific lethal 3 homolog (drosophila), CD2AP - cd2-associated protein, GTF2H2D - general transcription factor iih, polypeptide 2d, NCOR1 - nuclear receptor corepressor 1, NCOR2 - nuclear receptor corepressor 2, DPF1 - d4, zinc and double phd fingers family 1, KAT2A - k(lysine) acetyltransferase 2a, BLOC1S1 - biogenesis of lysosomal organelles complex-1, subunit 1, CPT2 - carnitine p…
GO:1901575	organic substance catabolic process	1.07e-43	3.31e-41	2.85	12675	1378	603	187	[SMARCAD1 - swi/snf-related, matrix-associated actin-dependent regulator of chromatin, subfamily a, containing dead/h box 1, PARK2 - parkinson protein 2, e3 ubiquitin protein ligase (parkin), CDC20 - cell division cycle 20, CDK1 - cyclin-dependent kinase 1, TRIM24 - tripartite motif containing 24, CDC42 - cell division cycle 42, CD2AP - cd2-associated protein, CDC27 - cell division cycle 27, GTF2…
GO:0006605	protein targeting	1.18e-42	3.57e-40	6.48	12675	253	603	78	[RPL24 - ribosomal protein l24, RPL23A - ribosomal protein l23a, RPL22 - ribosomal protein l22, RPL21 - ribosomal protein l21, RPL19 - ribosomal protein l19, RPL18A - ribosomal protein l18a, RPL18 - ribosomal protein l18, RPL17 - ribosomal protein l17, RPL15 - ribosomal protein l15, RPL13 - ribosomal protein l13, RPL12 - ribosomal protein l12, RPL11 - ribosomal protein l11, RPL9 - ribosomal prote…
GO:0090304	nucleic acid metabolic process	3.34e-41	9.86e-39	2.05	12675	2929	603	286	[SMARCAD1 - swi/snf-related, matrix-associated actin-dependent regulator of chromatin, subfamily a, containing dead/h box 1, MSL3 - male-specific lethal 3 homolog (drosophila), TRIM24 - tripartite motif containing 24, BRCA1 - breast cancer 1, early onset, NCOR1 - nuclear receptor corepressor 1, RELA - v-rel avian reticuloendotheliosis viral oncogene homolog a, GTF2H2D - general transcription fact…
GO:0044238	primary metabolic process	2.97e-40	8.57e-38	1.52	12675	6247	603	453	[MSL3 - male-specific lethal 3 homolog (drosophila), PITPNM1 - phosphatidylinositol transfer protein, membrane-associated 1, CD2AP - cd2-associated protein, GTF2H2D - general transcription factor iih, polypeptide 2d, NCOR1 - nuclear receptor corepressor 1, NCOR2 - nuclear receptor corepressor 2, DPF1 - d4, zinc and double phd fingers family 1, KAT2A - k(lysine) acetyltransferase 2a, BLOC1S1 - bio…
GO:0009059	macromolecule biosynthetic process	1.06e-39	2.98e-37	2.21	12675	2344	603	247	[MSL3 - male-specific lethal 3 homolog (drosophila), TRIM24 - tripartite motif containing 24, NCOR1 - nuclear receptor corepressor 1, RELA - v-rel avian reticuloendotheliosis viral oncogene homolog a, GTF2H2D - general transcription factor iih, polypeptide 2d, NCOR2 - nuclear receptor corepressor 2, EPAS1 - endothelial pas domain protein 1, EP300 - e1a binding protein p300, DPF1 - d4, zinc and do…
GO:0071704	organic substance metabolic process	1.32e-39	3.63e-37	1.5	12675	6461	603	461	[MSL3 - male-specific lethal 3 homolog (drosophila), PITPNM1 - phosphatidylinositol transfer protein, membrane-associated 1, CD2AP - cd2-associated protein, GTF2H2D - general transcription factor iih, polypeptide 2d, NCOR1 - nuclear receptor corepressor 1, NCOR2 - nuclear receptor corepressor 2, DPF1 - d4, zinc and double phd fingers family 1, KAT2A - k(lysine) acetyltransferase 2a, BLOC1S1 - bio…
GO:0008152	metabolic process	2.18e-39	5.84e-37	1.46	12675	6851	603	477	[MSL3 - male-specific lethal 3 homolog (drosophila), PITPNM1 - phosphatidylinositol transfer protein, membrane-associated 1, CD2AP - cd2-associated protein, GTF2H2D - general transcription factor iih, polypeptide 2d, NCOR1 - nuclear receptor corepressor 1, NCOR2 - nuclear receptor corepressor 2, DPF1 - d4, zinc and double phd fingers family 1, KAT2A - k(lysine) acetyltransferase 2a, BLOC1S1 - bio…
GO:0034645	cellular macromolecule biosynthetic process	2.63e-39	6.91e-37	2.28	12675	2170	603	235	[MSL3 - male-specific lethal 3 homolog (drosophila), TRIM24 - tripartite motif containing 24, RELA - v-rel avian reticuloendotheliosis viral oncogene homolog a, GTF2H2D - general transcription factor iih, polypeptide 2d, NCOR1 - nuclear receptor corepressor 1, NCOR2 - nuclear receptor corepressor 2, EPAS1 - endothelial pas domain protein 1, EP300 - e1a binding protein p300, DPF1 - d4, zinc and do…
GO:0072594	establishment of protein localization to organelle	3.32e-39	8.53e-37	6.05	12675	264	603	76	[RPL24 - ribosomal protein l24, RPL23A - ribosomal protein l23a, RPL22 - ribosomal protein l22, RPL21 - ribosomal protein l21, RPL19 - ribosomal protein l19, RPL18A - ribosomal protein l18a, RPL18 - ribosomal protein l18, RPL17 - ribosomal protein l17, RPL15 - ribosomal protein l15, RPL13 - ribosomal protein l13, RPL12 - ribosomal protein l12, RPL11 - ribosomal protein l11, RPL9 - ribosomal prote…
GO:0071822	protein complex subunit organization	3.9e-39	9.79e-37	3.12	12675	1017	603	151	[SMARCAD1 - swi/snf-related, matrix-associated actin-dependent regulator of chromatin, subfamily a, containing dead/h box 1, IKBKAP - inhibitor of kappa light polypeptide gene enhancer in b-cells, kinase complex-associated protein, MED24 - mediator complex subunit 24, HAT1 - histone acetyltransferase 1, CDK1 - cyclin-dependent kinase 1, CDH1 - cadherin 1, type 1, e-cadherin (epithelial), CDC42 - …
GO:0034655	nucleobase-containing compound catabolic process	2.92e-38	7.18e-36	3.99	12675	585	603	111	[SMARCAD1 - swi/snf-related, matrix-associated actin-dependent regulator of chromatin, subfamily a, containing dead/h box 1, CDC42 - cell division cycle 42, GTF2H2 - general transcription factor iih, polypeptide 2, 44kda, GTF2H3 - general transcription factor iih, polypeptide 3, 34kda, GTF2H1 - general transcription factor iih, polypeptide 1, 62kda, RPL35 - ribosomal protein l35, EIF4A1 - eukaryo…
GO:0043933	macromolecular complex subunit organization	5.78e-38	1.39e-35	2.89	12675	1177	603	162	[SMARCAD1 - swi/snf-related, matrix-associated actin-dependent regulator of chromatin, subfamily a, containing dead/h box 1, IKBKAP - inhibitor of kappa light polypeptide gene enhancer in b-cells, kinase complex-associated protein, MED24 - mediator complex subunit 24, HAT1 - histone acetyltransferase 1, CDK1 - cyclin-dependent kinase 1, CDH1 - cadherin 1, type 1, e-cadherin (epithelial), CDC42 - …
GO:0046700	heterocycle catabolic process	1.2e-36	2.84e-34	3.81	12675	618	603	112	[SMARCAD1 - swi/snf-related, matrix-associated actin-dependent regulator of chromatin, subfamily a, containing dead/h box 1, CDC42 - cell division cycle 42, GTF2H2 - general transcription factor iih, polypeptide 2, 44kda, GTF2H3 - general transcription factor iih, polypeptide 3, 34kda, GTF2H1 - general transcription factor iih, polypeptide 1, 62kda, RPL35 - ribosomal protein l35, EIF4A1 - eukaryo…
GO:0044270	cellular nitrogen compound catabolic process	1.94e-36	4.48e-34	3.79	12675	621	603	112	[SMARCAD1 - swi/snf-related, matrix-associated actin-dependent regulator of chromatin, subfamily a, containing dead/h box 1, CDC42 - cell division cycle 42, GTF2H2 - general transcription factor iih, polypeptide 2, 44kda, GTF2H3 - general transcription factor iih, polypeptide 3, 34kda, GTF2H1 - general transcription factor iih, polypeptide 1, 62kda, RPL35 - ribosomal protein l35, EIF4A1 - eukaryo…
GO:0019439	aromatic compound catabolic process	2.26e-36	5.14e-34	3.78	12675	622	603	112	[SMARCAD1 - swi/snf-related, matrix-associated actin-dependent regulator of chromatin, subfamily a, containing dead/h box 1, CDC42 - cell division cycle 42, GTF2H2 - general transcription factor iih, polypeptide 2, 44kda, GTF2H3 - general transcription factor iih, polypeptide 3, 34kda, GTF2H1 - general transcription factor iih, polypeptide 1, 62kda, RPL35 - ribosomal protein l35, EIF4A1 - eukaryo…
GO:0016071	mRNA metabolic process	2.65e-36	5.9e-34	4.01	12675	551	603	105	[HNRNPM - heterogeneous nuclear ribonucleoprotein m, GTF2H2 - general transcription factor iih, polypeptide 2, 44kda, GTF2H3 - general transcription factor iih, polypeptide 3, 34kda, GTF2H1 - general transcription factor iih, polypeptide 1, 62kda, RPL35 - ribosomal protein l35, EIF4A1 - eukaryotic translation initiation factor 4a1, EIF4A2 - eukaryotic translation initiation factor 4a2, ANP32A - a…
GO:0006139	nucleobase-containing compound metabolic process	2.04e-35	4.46e-33	1.86	12675	3394	603	301	[SMARCAD1 - swi/snf-related, matrix-associated actin-dependent regulator of chromatin, subfamily a, containing dead/h box 1, MSL3 - male-specific lethal 3 homolog (drosophila), TRIM24 - tripartite motif containing 24, BRCA1 - breast cancer 1, early onset, NCOR1 - nuclear receptor corepressor 1, GTF2H2D - general transcription factor iih, polypeptide 2d, RELA - v-rel avian reticuloendotheliosis vi…
GO:1901361	organic cyclic compound catabolic process	2.08e-35	4.47e-33	3.67	12675	647	603	113	[SMARCAD1 - swi/snf-related, matrix-associated actin-dependent regulator of chromatin, subfamily a, containing dead/h box 1, CDC42 - cell division cycle 42, GTF2H2 - general transcription factor iih, polypeptide 2, 44kda, GTF2H3 - general transcription factor iih, polypeptide 3, 34kda, GTF2H1 - general transcription factor iih, polypeptide 1, 62kda, RPL35 - ribosomal protein l35, EIF4A1 - eukaryo…
GO:0032774	RNA biosynthetic process	5.38e-34	1.13e-31	2.27	12675	1932	603	209	[MSL3 - male-specific lethal 3 homolog (drosophila), TRIM24 - tripartite motif containing 24, GTF2H2D - general transcription factor iih, polypeptide 2d, RELA - v-rel avian reticuloendotheliosis viral oncogene homolog a, NCOR1 - nuclear receptor corepressor 1, NCOR2 - nuclear receptor corepressor 2, EPAS1 - endothelial pas domain protein 1, EP300 - e1a binding protein p300, DPF1 - d4, zinc and do…
GO:0034654	nucleobase-containing compound biosynthetic process	2.14e-32	4.44e-30	2.16	12675	2119	603	218	[MSL3 - male-specific lethal 3 homolog (drosophila), TRIM24 - tripartite motif containing 24, GTF2H2D - general transcription factor iih, polypeptide 2d, RELA - v-rel avian reticuloendotheliosis viral oncogene homolog a, NCOR1 - nuclear receptor corepressor 1, NCOR2 - nuclear receptor corepressor 2, EPAS1 - endothelial pas domain protein 1, EP300 - e1a binding protein p300, DPF1 - d4, zinc and do…
GO:0016070	RNA metabolic process	2.28e-32	4.63e-30	2.03	12675	2518	603	243	[MSL3 - male-specific lethal 3 homolog (drosophila), TRIM24 - tripartite motif containing 24, NCOR1 - nuclear receptor corepressor 1, RELA - v-rel avian reticuloendotheliosis viral oncogene homolog a, GTF2H2D - general transcription factor iih, polypeptide 2d, HNRNPM - heterogeneous nuclear ribonucleoprotein m, NCOR2 - nuclear receptor corepressor 2, EPAS1 - endothelial pas domain protein 1, EP30…
GO:0046483	heterocycle metabolic process	7.44e-32	1.49e-29	1.79	12675	3536	603	301	[SMARCAD1 - swi/snf-related, matrix-associated actin-dependent regulator of chromatin, subfamily a, containing dead/h box 1, MSL3 - male-specific lethal 3 homolog (drosophila), TRIM24 - tripartite motif containing 24, BRCA1 - breast cancer 1, early onset, NCOR1 - nuclear receptor corepressor 1, GTF2H2D - general transcription factor iih, polypeptide 2d, RELA - v-rel avian reticuloendotheliosis vi…
GO:0006725	cellular aromatic compound metabolic process	1.23e-31	2.41e-29	1.78	12675	3545	603	301	[SMARCAD1 - swi/snf-related, matrix-associated actin-dependent regulator of chromatin, subfamily a, containing dead/h box 1, MSL3 - male-specific lethal 3 homolog (drosophila), TRIM24 - tripartite motif containing 24, BRCA1 - breast cancer 1, early onset, NCOR1 - nuclear receptor corepressor 1, GTF2H2D - general transcription factor iih, polypeptide 2d, RELA - v-rel avian reticuloendotheliosis vi…
GO:0006464	cellular protein modification process	1.83e-31	3.54e-29	2.33	12675	1695	603	188	[SMARCAD1 - swi/snf-related, matrix-associated actin-dependent regulator of chromatin, subfamily a, containing dead/h box 1, IKBKAP - inhibitor of kappa light polypeptide gene enhancer in b-cells, kinase complex-associated protein, PARK2 - parkinson protein 2, e3 ubiquitin protein ligase (parkin), HAT1 - histone acetyltransferase 1, CDC20 - cell division cycle 20, MSL3 - male-specific lethal 3 ho…
GO:0036211	protein modification process	1.83e-31	3.48e-29	2.33	12675	1695	603	188	[SMARCAD1 - swi/snf-related, matrix-associated actin-dependent regulator of chromatin, subfamily a, containing dead/h box 1, IKBKAP - inhibitor of kappa light polypeptide gene enhancer in b-cells, kinase complex-associated protein, PARK2 - parkinson protein 2, e3 ubiquitin protein ligase (parkin), HAT1 - histone acetyltransferase 1, CDC20 - cell division cycle 20, MSL3 - male-specific lethal 3 ho…
GO:0044249	cellular biosynthetic process	1.03e-30	1.94e-28	1.88	12675	2982	603	267	[MSL3 - male-specific lethal 3 homolog (drosophila), TRIM24 - tripartite motif containing 24, BRCA1 - breast cancer 1, early onset, NCOR1 - nuclear receptor corepressor 1, RELA - v-rel avian reticuloendotheliosis viral oncogene homolog a, GTF2H2D - general transcription factor iih, polypeptide 2d, NCOR2 - nuclear receptor corepressor 2, EPAS1 - endothelial pas domain protein 1, EP300 - e1a bindin…
GO:0044271	cellular nitrogen compound biosynthetic process	1.06e-30	1.96e-28	2.09	12675	2222	603	221	[MSL3 - male-specific lethal 3 homolog (drosophila), TRIM24 - tripartite motif containing 24, RELA - v-rel avian reticuloendotheliosis viral oncogene homolog a, GTF2H2D - general transcription factor iih, polypeptide 2d, NCOR1 - nuclear receptor corepressor 1, NCOR2 - nuclear receptor corepressor 2, EPAS1 - endothelial pas domain protein 1, EP300 - e1a binding protein p300, DPF1 - d4, zinc and do…
GO:0018130	heterocycle biosynthetic process	1.16e-30	2.11e-28	2.11	12675	2176	603	218	[MSL3 - male-specific lethal 3 homolog (drosophila), TRIM24 - tripartite motif containing 24, GTF2H2D - general transcription factor iih, polypeptide 2d, RELA - v-rel avian reticuloendotheliosis viral oncogene homolog a, NCOR1 - nuclear receptor corepressor 1, NCOR2 - nuclear receptor corepressor 2, EPAS1 - endothelial pas domain protein 1, EP300 - e1a binding protein p300, DPF1 - d4, zinc and do…
GO:0019438	aromatic compound biosynthetic process	1.64e-30	2.93e-28	2.1	12675	2181	603	218	[MSL3 - male-specific lethal 3 homolog (drosophila), TRIM24 - tripartite motif containing 24, GTF2H2D - general transcription factor iih, polypeptide 2d, RELA - v-rel avian reticuloendotheliosis viral oncogene homolog a, NCOR1 - nuclear receptor corepressor 1, NCOR2 - nuclear receptor corepressor 2, EPAS1 - endothelial pas domain protein 1, EP300 - e1a binding protein p300, DPF1 - d4, zinc and do…
GO:1901576	organic substance biosynthetic process	1.9e-30	3.36e-28	1.86	12675	3079	603	272	[MSL3 - male-specific lethal 3 homolog (drosophila), TRIM24 - tripartite motif containing 24, BRCA1 - breast cancer 1, early onset, NCOR1 - nuclear receptor corepressor 1, GTF2H2D - general transcription factor iih, polypeptide 2d, RELA - v-rel avian reticuloendotheliosis viral oncogene homolog a, NCOR2 - nuclear receptor corepressor 2, EPAS1 - endothelial pas domain protein 1, EP300 - e1a bindin…
GO:0009058	biosynthetic process	1.98e-30	3.44e-28	1.85	12675	3132	603	275	[MSL3 - male-specific lethal 3 homolog (drosophila), TRIM24 - tripartite motif containing 24, BRCA1 - breast cancer 1, early onset, NCOR1 - nuclear receptor corepressor 1, GTF2H2D - general transcription factor iih, polypeptide 2d, RELA - v-rel avian reticuloendotheliosis viral oncogene homolog a, NCOR2 - nuclear receptor corepressor 2, EPAS1 - endothelial pas domain protein 1, EP300 - e1a bindin…
GO:0043412	macromolecule modification	2.71e-30	4.64e-28	2.26	12675	1789	603	192	[SMARCAD1 - swi/snf-related, matrix-associated actin-dependent regulator of chromatin, subfamily a, containing dead/h box 1, IKBKAP - inhibitor of kappa light polypeptide gene enhancer in b-cells, kinase complex-associated protein, PARK2 - parkinson protein 2, e3 ubiquitin protein ligase (parkin), HAT1 - histone acetyltransferase 1, CDC20 - cell division cycle 20, MSL3 - male-specific lethal 3 ho…
GO:0006886	intracellular protein transport	3.97e-30	6.71e-28	3.69	12675	547	603	96	[RPL24 - ribosomal protein l24, RPL23A - ribosomal protein l23a, RPL22 - ribosomal protein l22, RPL21 - ribosomal protein l21, RPL19 - ribosomal protein l19, RPL18A - ribosomal protein l18a, RPL18 - ribosomal protein l18, RPL17 - ribosomal protein l17, RPL15 - ribosomal protein l15, RPL13 - ribosomal protein l13, RPL12 - ribosomal protein l12, RPL11 - ribosomal protein l11, RPL9 - ribosomal prote…
GO:0034641	cellular nitrogen compound metabolic process	1.47e-29	2.44e-27	1.73	12675	3707	603	305	[SMARCAD1 - swi/snf-related, matrix-associated actin-dependent regulator of chromatin, subfamily a, containing dead/h box 1, MSL3 - male-specific lethal 3 homolog (drosophila), TRIM24 - tripartite motif containing 24, BRCA1 - breast cancer 1, early onset, NCOR1 - nuclear receptor corepressor 1, GTF2H2D - general transcription factor iih, polypeptide 2d, RELA - v-rel avian reticuloendotheliosis vi…
GO:1901362	organic cyclic compound biosynthetic process	6.45e-29	1.06e-26	2.04	12675	2268	603	220	[MSL3 - male-specific lethal 3 homolog (drosophila), TRIM24 - tripartite motif containing 24, RELA - v-rel avian reticuloendotheliosis viral oncogene homolog a, GTF2H2D - general transcription factor iih, polypeptide 2d, NCOR1 - nuclear receptor corepressor 1, NCOR2 - nuclear receptor corepressor 2, EPAS1 - endothelial pas domain protein 1, EP300 - e1a binding protein p300, DPF1 - d4, zinc and do…
GO:1901360	organic cyclic compound metabolic process	7.51e-29	1.21e-26	1.72	12675	3720	603	304	[SMARCAD1 - swi/snf-related, matrix-associated actin-dependent regulator of chromatin, subfamily a, containing dead/h box 1, MSL3 - male-specific lethal 3 homolog (drosophila), TRIM24 - tripartite motif containing 24, BRCA1 - breast cancer 1, early onset, NCOR1 - nuclear receptor corepressor 1, GTF2H2D - general transcription factor iih, polypeptide 2d, RELA - v-rel avian reticuloendotheliosis vi…
GO:0016482	cytoplasmic transport	3.48e-28	5.55e-26	3.65	12675	524	603	91	[RPL24 - ribosomal protein l24, RPL23A - ribosomal protein l23a, RPL22 - ribosomal protein l22, MAGOH - mago-nashi homolog, proliferation-associated (drosophila), RPL21 - ribosomal protein l21, RPL19 - ribosomal protein l19, RPL18A - ribosomal protein l18a, RPL18 - ribosomal protein l18, RPL17 - ribosomal protein l17, RPL15 - ribosomal protein l15, RPL13 - ribosomal protein l13, RPL12 - ribosomal…
GO:0006325	chromatin organization	1.46e-27	2.3e-25	3.76	12675	481	603	86	[SMARCAD1 - swi/snf-related, matrix-associated actin-dependent regulator of chromatin, subfamily a, containing dead/h box 1, IKBKAP - inhibitor of kappa light polypeptide gene enhancer in b-cells, kinase complex-associated protein, HAT1 - histone acetyltransferase 1, MSL3 - male-specific lethal 3 homolog (drosophila), HIST2H2BE - histone cluster 2, h2be, DTX3L - deltex 3-like (drosophila), NCOR1 …
GO:0010604	positive regulation of macromolecule metabolic process	2.41e-27	3.74e-25	2.17	12675	1822	603	188	[SMARCAD1 - swi/snf-related, matrix-associated actin-dependent regulator of chromatin, subfamily a, containing dead/h box 1, MED24 - mediator complex subunit 24, CDC20 - cell division cycle 20, CDK1 - cyclin-dependent kinase 1, IKBKG - inhibitor of kappa light polypeptide gene enhancer in b-cells, kinase gamma, TRIM24 - tripartite motif containing 24, NCL - nucleolin, CDH1 - cadherin 1, type 1, e…
GO:0051276	chromosome organization	5.04e-27	7.74e-25	3.32	12675	620	603	98	[SMARCAD1 - swi/snf-related, matrix-associated actin-dependent regulator of chromatin, subfamily a, containing dead/h box 1, IKBKAP - inhibitor of kappa light polypeptide gene enhancer in b-cells, kinase complex-associated protein, HAT1 - histone acetyltransferase 1, MSL3 - male-specific lethal 3 homolog (drosophila), CDK1 - cyclin-dependent kinase 1, DTX3L - deltex 3-like (drosophila), NCOR1 - n…
GO:0060255	regulation of macromolecule metabolic process	5.63e-27	8.53e-25	1.67	12675	3843	603	306	[SMARCAD1 - swi/snf-related, matrix-associated actin-dependent regulator of chromatin, subfamily a, containing dead/h box 1, TRIM24 - tripartite motif containing 24, NCL - nucleolin, BRCA1 - breast cancer 1, early onset, EIF1B - eukaryotic translation initiation factor 1b, NCOR1 - nuclear receptor corepressor 1, GTF2H2D - general transcription factor iih, polypeptide 2d, RELA - v-rel avian reticu…
GO:0031323	regulation of cellular metabolic process	9.09e-27	1.36e-24	1.64	12675	4060	603	317	[SMARCAD1 - swi/snf-related, matrix-associated actin-dependent regulator of chromatin, subfamily a, containing dead/h box 1, TRIM24 - tripartite motif containing 24, NCL - nucleolin, BRCA1 - breast cancer 1, early onset, EIF1B - eukaryotic translation initiation factor 1b, NCOR1 - nuclear receptor corepressor 1, GTF2H2D - general transcription factor iih, polypeptide 2d, RELA - v-rel avian reticu…
GO:0006807	nitrogen compound metabolic process	7.98e-26	1.18e-23	1.64	12675	4011	603	312	[SMARCAD1 - swi/snf-related, matrix-associated actin-dependent regulator of chromatin, subfamily a, containing dead/h box 1, MSL3 - male-specific lethal 3 homolog (drosophila), TRIM24 - tripartite motif containing 24, BRCA1 - breast cancer 1, early onset, NCOR1 - nuclear receptor corepressor 1, GTF2H2D - general transcription factor iih, polypeptide 2d, RELA - v-rel avian reticuloendotheliosis vi…
GO:0009893	positive regulation of metabolic process	1.07e-25	1.56e-23	2.06	12675	2002	603	196	[SMARCAD1 - swi/snf-related, matrix-associated actin-dependent regulator of chromatin, subfamily a, containing dead/h box 1, TRIM24 - tripartite motif containing 24, NCL - nucleolin, BRCA1 - breast cancer 1, early onset, RELA - v-rel avian reticuloendotheliosis viral oncogene homolog a, NCOR1 - nuclear receptor corepressor 1, EPAS1 - endothelial pas domain protein 1, EP300 - e1a binding protein p…
GO:1902582	single-organism intracellular transport	1.46e-25	2.1e-23	2.93	12675	790	603	110	[CDC42 - cell division cycle 42, C2CD5 - c2 calcium-dependent domain containing 5, YWHAQ - tyrosine 3-monooxygenase/tryptophan 5-monooxygenase activation protein, theta polypeptide, BLOC1S1 - biogenesis of lysosomal organelles complex-1, subunit 1, CPT2 - carnitine palmitoyltransferase 2, RPL35 - ribosomal protein l35, TXNDC5 - thioredoxin domain containing 5 (endoplasmic reticulum), BID - bh3 in…
GO:0031325	positive regulation of cellular metabolic process	5.4e-25	7.68e-23	2.08	12675	1902	603	188	[SMARCAD1 - swi/snf-related, matrix-associated actin-dependent regulator of chromatin, subfamily a, containing dead/h box 1, MED24 - mediator complex subunit 24, CDC20 - cell division cycle 20, CDK1 - cyclin-dependent kinase 1, IKBKG - inhibitor of kappa light polypeptide gene enhancer in b-cells, kinase gamma, TRIM24 - tripartite motif containing 24, NCL - nucleolin, CDH1 - cadherin 1, type 1, e…
GO:0016568	chromatin modification	7.78e-25	1.09e-22	3.91	12675	398	603	74	[SMARCAD1 - swi/snf-related, matrix-associated actin-dependent regulator of chromatin, subfamily a, containing dead/h box 1, MSL3 - male-specific lethal 3 homolog (drosophila), DTX3L - deltex 3-like (drosophila), NCOR1 - nuclear receptor corepressor 1, PRMT1 - protein arginine methyltransferase 1, MSL2 - male-specific lethal 2 homolog (drosophila), EP300 - e1a binding protein p300, SIRT7 - sirtui…
GO:0032268	regulation of cellular protein metabolic process	2.96e-24	4.12e-22	2.35	12675	1315	603	147	[IKBKAP - inhibitor of kappa light polypeptide gene enhancer in b-cells, kinase complex-associated protein, PARK2 - parkinson protein 2, e3 ubiquitin protein ligase (parkin), CDC20 - cell division cycle 20, CDK1 - cyclin-dependent kinase 1, IKBKG - inhibitor of kappa light polypeptide gene enhancer in b-cells, kinase gamma, FLT1 - fms-related tyrosine kinase 1, CDC42 - cell division cycle 42, SPR…
GO:0019222	regulation of metabolic process	5.69e-24	7.81e-22	1.55	12675	4491	603	332	[SMARCAD1 - swi/snf-related, matrix-associated actin-dependent regulator of chromatin, subfamily a, containing dead/h box 1, TRIM24 - tripartite motif containing 24, NCL - nucleolin, BRCA1 - breast cancer 1, early onset, GDI1 - gdp dissociation inhibitor 1, EIF1B - eukaryotic translation initiation factor 1b, NCOR1 - nuclear receptor corepressor 1, GTF2H2D - general transcription factor iih, poly…
GO:0006996	organelle organization	8.14e-24	1.1e-21	2.13	12675	1697	603	172	[SMARCAD1 - swi/snf-related, matrix-associated actin-dependent regulator of chromatin, subfamily a, containing dead/h box 1, IKBKAP - inhibitor of kappa light polypeptide gene enhancer in b-cells, kinase complex-associated protein, HAT1 - histone acetyltransferase 1, CDC20 - cell division cycle 20, MSL3 - male-specific lethal 3 homolog (drosophila), CDK1 - cyclin-dependent kinase 1, DTX3L - delte…
GO:0046907	intracellular transport	1.19e-23	1.6e-21	2.6	12675	988	603	122	[CDC42 - cell division cycle 42, CD74 - cd74 molecule, major histocompatibility complex, class ii invariant chain, C2CD5 - c2 calcium-dependent domain containing 5, YWHAQ - tyrosine 3-monooxygenase/tryptophan 5-monooxygenase activation protein, theta polypeptide, BLOC1S1 - biogenesis of lysosomal organelles complex-1, subunit 1, CPT2 - carnitine palmitoyltransferase 2, RPL35 - ribosomal protein l…
GO:0006511	ubiquitin-dependent protein catabolic process	3.05e-23	4.05e-21	4.38	12675	293	603	61	[PARK2 - parkinson protein 2, e3 ubiquitin protein ligase (parkin), CDC20 - cell division cycle 20, CDK1 - cyclin-dependent kinase 1, ANAPC11 - anaphase promoting complex subunit 11, CDC26 - cell division cycle 26, CD2AP - cd2-associated protein, CDC27 - cell division cycle 27, HDAC6 - histone deacetylase 6, SKP2 - s-phase kinase-associated protein 2, e3 ubiquitin protein ligase, RLIM - ring fing…
GO:0080090	regulation of primary metabolic process	4.11e-23	5.39e-21	1.59	12675	4053	603	307	[SMARCAD1 - swi/snf-related, matrix-associated actin-dependent regulator of chromatin, subfamily a, containing dead/h box 1, TRIM24 - tripartite motif containing 24, NCL - nucleolin, BRCA1 - breast cancer 1, early onset, EIF1B - eukaryotic translation initiation factor 1b, NCOR1 - nuclear receptor corepressor 1, GTF2H2D - general transcription factor iih, polypeptide 2d, RELA - v-rel avian reticu…
GO:0044763	single-organism cellular process	8.56e-23	1.11e-20	1.35	12675	6934	603	444	[MSL3 - male-specific lethal 3 homolog (drosophila), CD2AP - cd2-associated protein, GTF2H2D - general transcription factor iih, polypeptide 2d, NCOR1 - nuclear receptor corepressor 1, SPINT1 - serine peptidase inhibitor, kunitz type 1, NCOR2 - nuclear receptor corepressor 2, DPF1 - d4, zinc and double phd fingers family 1, YWHAQ - tyrosine 3-monooxygenase/tryptophan 5-monooxygenase activation pr…
GO:0019941	modification-dependent protein catabolic process	9.34e-23	1.2e-20	4.29	12675	299	603	61	[PARK2 - parkinson protein 2, e3 ubiquitin protein ligase (parkin), CDC20 - cell division cycle 20, CDK1 - cyclin-dependent kinase 1, ANAPC11 - anaphase promoting complex subunit 11, CDC26 - cell division cycle 26, CD2AP - cd2-associated protein, CDC27 - cell division cycle 27, HDAC6 - histone deacetylase 6, SKP2 - s-phase kinase-associated protein 2, e3 ubiquitin protein ligase, RLIM - ring fing…
GO:0051649	establishment of localization in cell	1.85e-22	2.34e-20	2.29	12675	1312	603	143	[FN1 - fibronectin 1, CDC42 - cell division cycle 42, CD74 - cd74 molecule, major histocompatibility complex, class ii invariant chain, C2CD5 - c2 calcium-dependent domain containing 5, YWHAQ - tyrosine 3-monooxygenase/tryptophan 5-monooxygenase activation protein, theta polypeptide, BLOC1S1 - biogenesis of lysosomal organelles complex-1, subunit 1, CPT2 - carnitine palmitoyltransferase 2, RPL35 …
GO:0043632	modification-dependent macromolecule catabolic process	1.93e-22	2.43e-20	4.23	12675	303	603	61	[PARK2 - parkinson protein 2, e3 ubiquitin protein ligase (parkin), CDC20 - cell division cycle 20, CDK1 - cyclin-dependent kinase 1, ANAPC11 - anaphase promoting complex subunit 11, CDC26 - cell division cycle 26, CD2AP - cd2-associated protein, CDC27 - cell division cycle 27, HDAC6 - histone deacetylase 6, SKP2 - s-phase kinase-associated protein 2, e3 ubiquitin protein ligase, RLIM - ring fing…
GO:0051246	regulation of protein metabolic process	3.83e-22	4.76e-20	2.12	12675	1603	603	162	[IKBKAP - inhibitor of kappa light polypeptide gene enhancer in b-cells, kinase complex-associated protein, PARK2 - parkinson protein 2, e3 ubiquitin protein ligase (parkin), CDC20 - cell division cycle 20, CDK1 - cyclin-dependent kinase 1, IKBKG - inhibitor of kappa light polypeptide gene enhancer in b-cells, kinase gamma, CDH1 - cadherin 1, type 1, e-cadherin (epithelial), SPRTN - sprt-like n-t…
GO:0051603	proteolysis involved in cellular protein catabolic process	2.65e-21	3.26e-19	4.03	12675	318	603	61	[PARK2 - parkinson protein 2, e3 ubiquitin protein ligase (parkin), CDC20 - cell division cycle 20, CDK1 - cyclin-dependent kinase 1, ANAPC11 - anaphase promoting complex subunit 11, CDC26 - cell division cycle 26, CD2AP - cd2-associated protein, CDC27 - cell division cycle 27, HDAC6 - histone deacetylase 6, SKP2 - s-phase kinase-associated protein 2, e3 ubiquitin protein ligase, RLIM - ring fing…
GO:0010605	negative regulation of macromolecule metabolic process	2.95e-21	3.6e-19	2.24	12675	1321	603	141	[PARK2 - parkinson protein 2, e3 ubiquitin protein ligase (parkin), HAT1 - histone acetyltransferase 1, CDC20 - cell division cycle 20, TRIM24 - tripartite motif containing 24, CDC42 - cell division cycle 42, BRCA1 - breast cancer 1, early onset, MIF - macrophage migration inhibitory factor (glycosylation-inhibiting factor), CDC27 - cell division cycle 27, RELA - v-rel avian reticuloendotheliosis…
GO:0045184	establishment of protein localization	6.98e-21	8.41e-19	2.46	12675	1008	603	118	[CDH1 - cadherin 1, type 1, e-cadherin (epithelial), PITPNM1 - phosphatidylinositol transfer protein, membrane-associated 1, GDI1 - gdp dissociation inhibitor 1, GDI2 - gdp dissociation inhibitor 2, CD74 - cd74 molecule, major histocompatibility complex, class ii invariant chain, C2CD5 - c2 calcium-dependent domain containing 5, NASP - nuclear autoantigenic sperm protein (histone-binding), YWHAQ …
GO:0015031	protein transport	1.18e-20	1.4e-18	2.5	12675	960	603	114	[PITPNM1 - phosphatidylinositol transfer protein, membrane-associated 1, GDI1 - gdp dissociation inhibitor 1, GDI2 - gdp dissociation inhibitor 2, CD74 - cd74 molecule, major histocompatibility complex, class ii invariant chain, C2CD5 - c2 calcium-dependent domain containing 5, NASP - nuclear autoantigenic sperm protein (histone-binding), YWHAQ - tyrosine 3-monooxygenase/tryptophan 5-monooxygenas…
GO:0022402	cell cycle process	2.76e-20	3.27e-18	2.6	12675	850	603	105	[SMARCAD1 - swi/snf-related, matrix-associated actin-dependent regulator of chromatin, subfamily a, containing dead/h box 1, CDC20 - cell division cycle 20, CDK1 - cyclin-dependent kinase 1, BRCA1 - breast cancer 1, early onset, CD2AP - cd2-associated protein, CDC27 - cell division cycle 27, NCOR1 - nuclear receptor corepressor 1, ANXA11 - annexin a11, PBK - pdz binding kinase, EP300 - e1a bindin…
GO:0007049	cell cycle	2.81e-20	3.28e-18	3.15	12675	528	603	79	[CDC20 - cell division cycle 20, CDK1 - cyclin-dependent kinase 1, ANAPC11 - anaphase promoting complex subunit 11, PRKACA - protein kinase, camp-dependent, catalytic, alpha, CDC26 - cell division cycle 26, CDC27 - cell division cycle 27, EP300 - e1a binding protein p300, SUV39H1 - suppressor of variegation 3-9 homolog 1 (drosophila), NASP - nuclear autoantigenic sperm protein (histone-binding), …
GO:0010556	regulation of macromolecule biosynthetic process	3.5e-20	4.05e-18	1.73	12675	2779	603	229	[SMARCAD1 - swi/snf-related, matrix-associated actin-dependent regulator of chromatin, subfamily a, containing dead/h box 1, TRIM24 - tripartite motif containing 24, NCL - nucleolin, BRCA1 - breast cancer 1, early onset, EIF1B - eukaryotic translation initiation factor 1b, GTF2H2D - general transcription factor iih, polypeptide 2d, RELA - v-rel avian reticuloendotheliosis viral oncogene homolog a…
GO:0010468	regulation of gene expression	9.19e-20	1.05e-17	1.66	12675	3136	603	248	[SMARCAD1 - swi/snf-related, matrix-associated actin-dependent regulator of chromatin, subfamily a, containing dead/h box 1, TRIM24 - tripartite motif containing 24, NCL - nucleolin, BRCA1 - breast cancer 1, early onset, EIF1B - eukaryotic translation initiation factor 1b, NCOR1 - nuclear receptor corepressor 1, RELA - v-rel avian reticuloendotheliosis viral oncogene homolog a, GTF2H2D - general …
GO:0000278	mitotic cell cycle	1.2e-19	1.36e-17	3.61	12675	373	603	64	[CDC20 - cell division cycle 20, CDK1 - cyclin-dependent kinase 1, PRKACA - protein kinase, camp-dependent, catalytic, alpha, ANAPC11 - anaphase promoting complex subunit 11, CDC26 - cell division cycle 26, CDC27 - cell division cycle 27, EP300 - e1a binding protein p300, ESPL1 - extra spindle pole bodies homolog 1 (s. cerevisiae), HDAC8 - histone deacetylase 8, SKP2 - s-phase kinase-associated p…
GO:0009892	negative regulation of metabolic process	1.65e-19	1.86e-17	2.12	12675	1439	603	145	[PARK2 - parkinson protein 2, e3 ubiquitin protein ligase (parkin), HAT1 - histone acetyltransferase 1, CDC20 - cell division cycle 20, TRIM24 - tripartite motif containing 24, CDC42 - cell division cycle 42, BRCA1 - breast cancer 1, early onset, MIF - macrophage migration inhibitory factor (glycosylation-inhibiting factor), CDC27 - cell division cycle 27, RELA - v-rel avian reticuloendotheliosis…
GO:0006259	DNA metabolic process	2.49e-19	2.77e-17	2.89	12675	619	603	85	[SMARCAD1 - swi/snf-related, matrix-associated actin-dependent regulator of chromatin, subfamily a, containing dead/h box 1, HAT1 - histone acetyltransferase 1, CDK1 - cyclin-dependent kinase 1, DTX3L - deltex 3-like (drosophila), TK1 - thymidine kinase 1, soluble, SPRTN - sprt-like n-terminal domain, BRCA1 - breast cancer 1, early onset, NME1 - nme/nm23 nucleoside diphosphate kinase 1, GTF2H2D -…
GO:2000112	regulation of cellular macromolecule biosynthetic process	3.28e-19	3.62e-17	1.73	12675	2687	603	221	[SMARCAD1 - swi/snf-related, matrix-associated actin-dependent regulator of chromatin, subfamily a, containing dead/h box 1, TRIM24 - tripartite motif containing 24, NCL - nucleolin, BRCA1 - breast cancer 1, early onset, EIF1B - eukaryotic translation initiation factor 1b, GTF2H2D - general transcription factor iih, polypeptide 2d, RELA - v-rel avian reticuloendotheliosis viral oncogene homolog a…
GO:0031326	regulation of cellular biosynthetic process	4.11e-19	4.49e-17	1.69	12675	2902	603	233	[SMARCAD1 - swi/snf-related, matrix-associated actin-dependent regulator of chromatin, subfamily a, containing dead/h box 1, TRIM24 - tripartite motif containing 24, NCL - nucleolin, BRCA1 - breast cancer 1, early onset, EIF1B - eukaryotic translation initiation factor 1b, GTF2H2D - general transcription factor iih, polypeptide 2d, RELA - v-rel avian reticuloendotheliosis viral oncogene homolog a…
GO:0043161	proteasome-mediated ubiquitin-dependent protein catabolic process	4.66e-19	5.05e-17	5.02	12675	180	603	43	[CDC16 - cell division cycle 16, UBA52 - ubiquitin a-52 residue ribosomal protein fusion product 1, CDC20 - cell division cycle 20, ANAPC11 - anaphase promoting complex subunit 11, CDK1 - cyclin-dependent kinase 1, ANAPC5 - anaphase promoting complex subunit 5, ANAPC7 - anaphase promoting complex subunit 7, CDC26 - cell division cycle 26, CD2AP - cd2-associated protein, UBC - ubiquitin c, ARRB2 -…
GO:0009987	cellular process	6.24e-19	6.7e-17	1.17	12675	9873	603	550	[MSL3 - male-specific lethal 3 homolog (drosophila), PITPNM1 - phosphatidylinositol transfer protein, membrane-associated 1, CD2AP - cd2-associated protein, GDI1 - gdp dissociation inhibitor 1, GDI2 - gdp dissociation inhibitor 2, GTF2H2D - general transcription factor iih, polypeptide 2d, NCOR1 - nuclear receptor corepressor 1, SPINT1 - serine peptidase inhibitor, kunitz type 1, NCOR2 - nuclear …
GO:0009889	regulation of biosynthetic process	7.84e-19	8.34e-17	1.68	12675	2934	603	234	[SMARCAD1 - swi/snf-related, matrix-associated actin-dependent regulator of chromatin, subfamily a, containing dead/h box 1, TRIM24 - tripartite motif containing 24, NCL - nucleolin, BRCA1 - breast cancer 1, early onset, EIF1B - eukaryotic translation initiation factor 1b, GTF2H2D - general transcription factor iih, polypeptide 2d, RELA - v-rel avian reticuloendotheliosis viral oncogene homolog a…
GO:0010498	proteasomal protein catabolic process	1.14e-18	1.21e-16	4.91	12675	184	603	43	[CDC16 - cell division cycle 16, UBA52 - ubiquitin a-52 residue ribosomal protein fusion product 1, CDC20 - cell division cycle 20, ANAPC11 - anaphase promoting complex subunit 11, CDK1 - cyclin-dependent kinase 1, ANAPC5 - anaphase promoting complex subunit 5, ANAPC7 - anaphase promoting complex subunit 7, CDC26 - cell division cycle 26, CD2AP - cd2-associated protein, UBC - ubiquitin c, ARRB2 -…
GO:0048523	negative regulation of cellular process	1.46e-18	1.52e-16	1.71	12675	2719	603	221	[TRIM24 - tripartite motif containing 24, BRCA1 - breast cancer 1, early onset, GDI1 - gdp dissociation inhibitor 1, RELA - v-rel avian reticuloendotheliosis viral oncogene homolog a, NCOR1 - nuclear receptor corepressor 1, PRMT1 - protein arginine methyltransferase 1, NCOR2 - nuclear receptor corepressor 2, EP300 - e1a binding protein p300, YWHAQ - tyrosine 3-monooxygenase/tryptophan 5-monooxyge…
GO:0006468	protein phosphorylation	3.33e-18	3.45e-16	3.14	12675	476	603	71	[IKBKAP - inhibitor of kappa light polypeptide gene enhancer in b-cells, kinase complex-associated protein, PRKAA1 - protein kinase, amp-activated, alpha 1 catalytic subunit, PRKACB - protein kinase, camp-dependent, catalytic, beta, CDK1 - cyclin-dependent kinase 1, PRKACA - protein kinase, camp-dependent, catalytic, alpha, TRIM24 - tripartite motif containing 24, FLT1 - fms-related tyrosine kina…
GO:1902589	single-organism organelle organization	5.78e-18	5.94e-16	2.28	12675	1081	603	117	[SMARCAD1 - swi/snf-related, matrix-associated actin-dependent regulator of chromatin, subfamily a, containing dead/h box 1, CDC20 - cell division cycle 20, MSL3 - male-specific lethal 3 homolog (drosophila), CDK1 - cyclin-dependent kinase 1, DTX3L - deltex 3-like (drosophila), CDC42 - cell division cycle 42, CD2AP - cd2-associated protein, NCOR1 - nuclear receptor corepressor 1, PBK - pdz bindin…
GO:0031324	negative regulation of cellular metabolic process	2.34e-17	2.38e-15	2.09	12675	1336	603	133	[PARK2 - parkinson protein 2, e3 ubiquitin protein ligase (parkin), HAT1 - histone acetyltransferase 1, CDC20 - cell division cycle 20, TRIM24 - tripartite motif containing 24, BRCA1 - breast cancer 1, early onset, MIF - macrophage migration inhibitory factor (glycosylation-inhibiting factor), CDC27 - cell division cycle 27, RELA - v-rel avian reticuloendotheliosis viral oncogene homolog a, NCOR1…
GO:0044699	single-organism process	2.37e-17	2.4e-15	1.24	12675	8159	603	481	[MSL3 - male-specific lethal 3 homolog (drosophila), PITPNM1 - phosphatidylinositol transfer protein, membrane-associated 1, CD2AP - cd2-associated protein, GTF2H2D - general transcription factor iih, polypeptide 2d, NCOR1 - nuclear receptor corepressor 1, SPINT1 - serine peptidase inhibitor, kunitz type 1, NCOR2 - nuclear receptor corepressor 2, DPF1 - d4, zinc and double phd fingers family 1, Y…
GO:0031399	regulation of protein modification process	4.31e-17	4.32e-15	2.26	12675	1052	603	113	[IKBKAP - inhibitor of kappa light polypeptide gene enhancer in b-cells, kinase complex-associated protein, PARK2 - parkinson protein 2, e3 ubiquitin protein ligase (parkin), CDC20 - cell division cycle 20, CDK1 - cyclin-dependent kinase 1, IKBKG - inhibitor of kappa light polypeptide gene enhancer in b-cells, kinase gamma, FLT1 - fms-related tyrosine kinase 1, CDC42 - cell division cycle 42, SPR…
GO:0006508	proteolysis	4.68e-17	4.65e-15	3.08	12675	464	603	68	[PARK2 - parkinson protein 2, e3 ubiquitin protein ligase (parkin), CDC20 - cell division cycle 20, ANAPC11 - anaphase promoting complex subunit 11, CDK1 - cyclin-dependent kinase 1, CAPN1 - calpain 1, (mu/i) large subunit, CDC26 - cell division cycle 26, CD2AP - cd2-associated protein, CDC27 - cell division cycle 27, RELA - v-rel avian reticuloendotheliosis viral oncogene homolog a, RET - ret pr…
GO:0032270	positive regulation of cellular protein metabolic process	1.04e-16	1.02e-14	2.44	12675	827	603	96	[PRKAA1 - protein kinase, amp-activated, alpha 1 catalytic subunit, CDC20 - cell division cycle 20, PRKACB - protein kinase, camp-dependent, catalytic, beta, ANAPC11 - anaphase promoting complex subunit 11, PRKACA - protein kinase, camp-dependent, catalytic, alpha, CDK1 - cyclin-dependent kinase 1, IKBKG - inhibitor of kappa light polypeptide gene enhancer in b-cells, kinase gamma, CDC26 - cell d…
GO:0030163	protein catabolic process	1.17e-16	1.14e-14	4.11	12675	235	603	46	[CDC16 - cell division cycle 16, UBA52 - ubiquitin a-52 residue ribosomal protein fusion product 1, CDC20 - cell division cycle 20, ANAPC11 - anaphase promoting complex subunit 11, CDK1 - cyclin-dependent kinase 1, ANAPC5 - anaphase promoting complex subunit 5, TRIM24 - tripartite motif containing 24, ANAPC7 - anaphase promoting complex subunit 7, CDC26 - cell division cycle 26, CD2AP - cd2-assoc…
GO:0051247	positive regulation of protein metabolic process	1.59e-16	1.54e-14	2.36	12675	901	603	101	[CDC20 - cell division cycle 20, CDK1 - cyclin-dependent kinase 1, IKBKG - inhibitor of kappa light polypeptide gene enhancer in b-cells, kinase gamma, CDC42 - cell division cycle 42, SPRTN - sprt-like n-terminal domain, FLT1 - fms-related tyrosine kinase 1, BRCA1 - breast cancer 1, early onset, MIF - macrophage migration inhibitory factor (glycosylation-inhibiting factor), CDC27 - cell division …
GO:0019219	regulation of nucleobase-containing compound metabolic process	1.65e-16	1.59e-14	1.61	12675	3077	603	235	[SMARCAD1 - swi/snf-related, matrix-associated actin-dependent regulator of chromatin, subfamily a, containing dead/h box 1, TRIM24 - tripartite motif containing 24, NCL - nucleolin, BRCA1 - breast cancer 1, early onset, NCOR1 - nuclear receptor corepressor 1, RELA - v-rel avian reticuloendotheliosis viral oncogene homolog a, GTF2H2D - general transcription factor iih, polypeptide 2d, PRMT1 - pro…
GO:0048519	negative regulation of biological process	1.66e-16	1.58e-14	1.62	12675	2969	603	229	[TRIM24 - tripartite motif containing 24, BRCA1 - breast cancer 1, early onset, GDI1 - gdp dissociation inhibitor 1, RELA - v-rel avian reticuloendotheliosis viral oncogene homolog a, NCOR1 - nuclear receptor corepressor 1, PRMT1 - protein arginine methyltransferase 1, NCOR2 - nuclear receptor corepressor 2, EP300 - e1a binding protein p300, TBK1 - tank-binding kinase 1, YWHAQ - tyrosine 3-monoox…
GO:0051252	regulation of RNA metabolic process	2.23e-16	2.1e-14	1.69	12675	2552	603	205	[SMARCAD1 - swi/snf-related, matrix-associated actin-dependent regulator of chromatin, subfamily a, containing dead/h box 1, TRIM24 - tripartite motif containing 24, NCL - nucleolin, BRCA1 - breast cancer 1, early onset, GTF2H2D - general transcription factor iih, polypeptide 2d, RELA - v-rel avian reticuloendotheliosis viral oncogene homolog a, NCOR1 - nuclear receptor corepressor 1, PRMT1 - pro…
GO:0051171	regulation of nitrogen compound metabolic process	2.24e-16	2.1e-14	1.59	12675	3157	603	239	[SMARCAD1 - swi/snf-related, matrix-associated actin-dependent regulator of chromatin, subfamily a, containing dead/h box 1, TRIM24 - tripartite motif containing 24, NCL - nucleolin, BRCA1 - breast cancer 1, early onset, NCOR1 - nuclear receptor corepressor 1, RELA - v-rel avian reticuloendotheliosis viral oncogene homolog a, GTF2H2D - general transcription factor iih, polypeptide 2d, PRMT1 - pro…
GO:0048522	positive regulation of cellular process	4.75e-16	4.42e-14	1.59	12675	3085	603	234	[SMARCAD1 - swi/snf-related, matrix-associated actin-dependent regulator of chromatin, subfamily a, containing dead/h box 1, TRIM24 - tripartite motif containing 24, NCL - nucleolin, DNAJA2 - dnaj (hsp40) homolog, subfamily a, member 2, BRCA1 - breast cancer 1, early onset, NCOR1 - nuclear receptor corepressor 1, RELA - v-rel avian reticuloendotheliosis viral oncogene homolog a, EPAS1 - endotheli…
GO:0065009	regulation of molecular function	5.67e-16	5.23e-14	1.83	12675	1880	603	164	[IKBKAP - inhibitor of kappa light polypeptide gene enhancer in b-cells, kinase complex-associated protein, CDC20 - cell division cycle 20, CDK1 - cyclin-dependent kinase 1, IKBKG - inhibitor of kappa light polypeptide gene enhancer in b-cells, kinase gamma, CDH1 - cadherin 1, type 1, e-cadherin (epithelial), CDC42 - cell division cycle 42, FLT1 - fms-related tyrosine kinase 1, GDI1 - gdp dissoci…
GO:2001141	regulation of RNA biosynthetic process	7.32e-16	6.7e-14	1.69	12675	2475	603	199	[SMARCAD1 - swi/snf-related, matrix-associated actin-dependent regulator of chromatin, subfamily a, containing dead/h box 1, TRIM24 - tripartite motif containing 24, NCL - nucleolin, BRCA1 - breast cancer 1, early onset, GTF2H2D - general transcription factor iih, polypeptide 2d, RELA - v-rel avian reticuloendotheliosis viral oncogene homolog a, NCOR1 - nuclear receptor corepressor 1, PRMT1 - pro…
GO:0051173	positive regulation of nitrogen compound metabolic process	7.42e-16	6.74e-14	2.13	12675	1152	603	117	[SMARCAD1 - swi/snf-related, matrix-associated actin-dependent regulator of chromatin, subfamily a, containing dead/h box 1, MED24 - mediator complex subunit 24, CDK1 - cyclin-dependent kinase 1, IKBKG - inhibitor of kappa light polypeptide gene enhancer in b-cells, kinase gamma, TRIM24 - tripartite motif containing 24, NCL - nucleolin, CDH1 - cadherin 1, type 1, e-cadherin (epithelial), CDC42 - …
GO:0010557	positive regulation of macromolecule biosynthetic process	8.13e-16	7.33e-14	2.15	12675	1124	603	115	[SMARCAD1 - swi/snf-related, matrix-associated actin-dependent regulator of chromatin, subfamily a, containing dead/h box 1, MED24 - mediator complex subunit 24, CDK1 - cyclin-dependent kinase 1, IKBKG - inhibitor of kappa light polypeptide gene enhancer in b-cells, kinase gamma, TRIM24 - tripartite motif containing 24, NCL - nucleolin, CDH1 - cadherin 1, type 1, e-cadherin (epithelial), CDC42 - …
GO:0031145	anaphase-promoting complex-dependent proteasomal ubiquitin-dependent protein catabolic process	8.17e-16	7.31e-14	7.01	12675	78	603	26	[CDC16 - cell division cycle 16, UBA52 - ubiquitin a-52 residue ribosomal protein fusion product 1, CDC20 - cell division cycle 20, CDK1 - cyclin-dependent kinase 1, ANAPC11 - anaphase promoting complex subunit 11, ANAPC5 - anaphase promoting complex subunit 5, ANAPC7 - anaphase promoting complex subunit 7, CDC26 - cell division cycle 26, UBC - ubiquitin c, CDC27 - cell division cycle 27, ANAPC10…
GO:0051726	regulation of cell cycle	9.08e-16	8.07e-14	2.55	12675	693	603	84	[PRKAA1 - protein kinase, amp-activated, alpha 1 catalytic subunit, CDC20 - cell division cycle 20, PRKACB - protein kinase, camp-dependent, catalytic, beta, CDK1 - cyclin-dependent kinase 1, ANAPC11 - anaphase promoting complex subunit 11, PRKACA - protein kinase, camp-dependent, catalytic, alpha, CDC26 - cell division cycle 26, CDC42 - cell division cycle 42, BRCA1 - breast cancer 1, early onse…
GO:0016310	phosphorylation	9.2e-16	8.11e-14	2.6	12675	654	603	81	[IKBKAP - inhibitor of kappa light polypeptide gene enhancer in b-cells, kinase complex-associated protein, PRKAA1 - protein kinase, amp-activated, alpha 1 catalytic subunit, PRKACB - protein kinase, camp-dependent, catalytic, beta, CDK1 - cyclin-dependent kinase 1, PRKACA - protein kinase, camp-dependent, catalytic, alpha, IKBKG - inhibitor of kappa light polypeptide gene enhancer in b-cells, ki…
GO:0009891	positive regulation of biosynthetic process	2.09e-15	1.83e-13	2.07	12675	1228	603	121	[SMARCAD1 - swi/snf-related, matrix-associated actin-dependent regulator of chromatin, subfamily a, containing dead/h box 1, MED24 - mediator complex subunit 24, CDK1 - cyclin-dependent kinase 1, IKBKG - inhibitor of kappa light polypeptide gene enhancer in b-cells, kinase gamma, TRIM24 - tripartite motif containing 24, NCL - nucleolin, CDH1 - cadherin 1, type 1, e-cadherin (epithelial), CDC42 - …
GO:0033554	cellular response to stress	2.5e-15	2.17e-13	2.21	12675	1010	603	106	[CDK1 - cyclin-dependent kinase 1, IKBKG - inhibitor of kappa light polypeptide gene enhancer in b-cells, kinase gamma, DTX3L - deltex 3-like (drosophila), SPRTN - sprt-like n-terminal domain, BRCA1 - breast cancer 1, early onset, MIF - macrophage migration inhibitory factor (glycosylation-inhibiting factor), RELA - v-rel avian reticuloendotheliosis viral oncogene homolog a, GTF2H2D - general tra…
GO:0010629	negative regulation of gene expression	2.55e-15	2.2e-13	2.36	12675	827	603	93	[HAT1 - histone acetyltransferase 1, TRIM24 - tripartite motif containing 24, NOS2 - nitric oxide synthase 2, inducible, CDC42 - cell division cycle 42, BRCA1 - breast cancer 1, early onset, NME1 - nme/nm23 nucleoside diphosphate kinase 1, MIF - macrophage migration inhibitory factor (glycosylation-inhibiting factor), ATN1 - atrophin 1, RELA - v-rel avian reticuloendotheliosis viral oncogene homo…
GO:0071702	organic substance transport	6.29e-15	5.39e-13	1.96	12675	1415	603	132	[PITPNM1 - phosphatidylinositol transfer protein, membrane-associated 1, GDI1 - gdp dissociation inhibitor 1, GDI2 - gdp dissociation inhibitor 2, CD74 - cd74 molecule, major histocompatibility complex, class ii invariant chain, C2CD5 - c2 calcium-dependent domain containing 5, NASP - nuclear autoantigenic sperm protein (histone-binding), YWHAQ - tyrosine 3-monooxygenase/tryptophan 5-monooxygenas…
GO:0045935	positive regulation of nucleobase-containing compound metabolic process	8.4e-15	7.14e-13	2.1	12675	1131	603	113	[SMARCAD1 - swi/snf-related, matrix-associated actin-dependent regulator of chromatin, subfamily a, containing dead/h box 1, MED24 - mediator complex subunit 24, CDK1 - cyclin-dependent kinase 1, IKBKG - inhibitor of kappa light polypeptide gene enhancer in b-cells, kinase gamma, TRIM24 - tripartite motif containing 24, NCL - nucleolin, CDH1 - cadherin 1, type 1, e-cadherin (epithelial), CDC42 - …
GO:0031328	positive regulation of cellular biosynthetic process	1.02e-14	8.62e-13	2.05	12675	1209	603	118	[SMARCAD1 - swi/snf-related, matrix-associated actin-dependent regulator of chromatin, subfamily a, containing dead/h box 1, MED24 - mediator complex subunit 24, CDK1 - cyclin-dependent kinase 1, IKBKG - inhibitor of kappa light polypeptide gene enhancer in b-cells, kinase gamma, TRIM24 - tripartite motif containing 24, NCL - nucleolin, CDH1 - cadherin 1, type 1, e-cadherin (epithelial), CDC42 - …
GO:0006355	regulation of transcription, DNA-templated	1.31e-14	1.1e-12	1.66	12675	2438	603	193	[SMARCAD1 - swi/snf-related, matrix-associated actin-dependent regulator of chromatin, subfamily a, containing dead/h box 1, TRIM24 - tripartite motif containing 24, NCL - nucleolin, BRCA1 - breast cancer 1, early onset, GTF2H2D - general transcription factor iih, polypeptide 2d, RELA - v-rel avian reticuloendotheliosis viral oncogene homolog a, NCOR1 - nuclear receptor corepressor 1, PRMT1 - pro…
GO:0070647	protein modification by small protein conjugation or removal	4.02e-14	3.34e-12	2.68	12675	542	603	69	[PARK2 - parkinson protein 2, e3 ubiquitin protein ligase (parkin), CDC20 - cell division cycle 20, KLHL2 - kelch-like family member 2, ANAPC11 - anaphase promoting complex subunit 11, DTX3L - deltex 3-like (drosophila), TRIM24 - tripartite motif containing 24, CDC26 - cell division cycle 26, BRCA1 - breast cancer 1, early onset, CDC27 - cell division cycle 27, BCL11A - b-cell cll/lymphoma 11a (z…
GO:0044772	mitotic cell cycle phase transition	5.29e-14	4.37e-12	3.58	12675	264	603	45	[CUL5 - cullin 5, UBA52 - ubiquitin a-52 residue ribosomal protein fusion product 1, MCM7 - minichromosome maintenance complex component 7, PRKACA - protein kinase, camp-dependent, catalytic, alpha, CDK1 - cyclin-dependent kinase 1, ANAPC5 - anaphase promoting complex subunit 5, TERF1 - telomeric repeat binding factor (nima-interacting) 1, UBC - ubiquitin c, CCNH - cyclin h, CDC27 - cell division…
GO:0033043	regulation of organelle organization	5.53e-14	4.53e-12	2.55	12675	610	603	74	[PARK2 - parkinson protein 2, e3 ubiquitin protein ligase (parkin), CDC20 - cell division cycle 20, ANAPC11 - anaphase promoting complex subunit 11, CDC26 - cell division cycle 26, CDC42 - cell division cycle 42, BRCA1 - breast cancer 1, early onset, CDC27 - cell division cycle 27, NCOR1 - nuclear receptor corepressor 1, C2CD5 - c2 calcium-dependent domain containing 5, EP300 - e1a binding protei…
GO:0044770	cell cycle phase transition	8.06e-14	6.57e-12	3.54	12675	267	603	45	[CUL5 - cullin 5, UBA52 - ubiquitin a-52 residue ribosomal protein fusion product 1, MCM7 - minichromosome maintenance complex component 7, PRKACA - protein kinase, camp-dependent, catalytic, alpha, CDK1 - cyclin-dependent kinase 1, ANAPC5 - anaphase promoting complex subunit 5, TERF1 - telomeric repeat binding factor (nima-interacting) 1, UBC - ubiquitin c, CCNH - cyclin h, CDC27 - cell division…
GO:0031401	positive regulation of protein modification process	9.28e-14	7.51e-12	2.37	12675	737	603	83	[PRKAA1 - protein kinase, amp-activated, alpha 1 catalytic subunit, CDC20 - cell division cycle 20, PRKACB - protein kinase, camp-dependent, catalytic, beta, CDK1 - cyclin-dependent kinase 1, PRKACA - protein kinase, camp-dependent, catalytic, alpha, ANAPC11 - anaphase promoting complex subunit 11, IKBKG - inhibitor of kappa light polypeptide gene enhancer in b-cells, kinase gamma, CDC26 - cell d…
GO:0000209	protein polyubiquitination	1.25e-13	1.01e-11	4.44	12675	161	603	34	[CDC16 - cell division cycle 16, PARK2 - parkinson protein 2, e3 ubiquitin protein ligase (parkin), UBA52 - ubiquitin a-52 residue ribosomal protein fusion product 1, ANAPC11 - anaphase promoting complex subunit 11, ANAPC5 - anaphase promoting complex subunit 5, ANAPC7 - anaphase promoting complex subunit 7, CDC26 - cell division cycle 26, BRCA1 - breast cancer 1, early onset, UBE4A - ubiquitinat…
GO:0006974	cellular response to DNA damage stimulus	1.31e-13	1.05e-11	2.59	12675	568	603	70	[CDK1 - cyclin-dependent kinase 1, IKBKG - inhibitor of kappa light polypeptide gene enhancer in b-cells, kinase gamma, DTX3L - deltex 3-like (drosophila), SPRTN - sprt-like n-terminal domain, BRCA1 - breast cancer 1, early onset, MIF - macrophage migration inhibitory factor (glycosylation-inhibiting factor), GTF2H2D - general transcription factor iih, polypeptide 2d, MMS19 - mms19 nucleotide exc…
GO:0051128	regulation of cellular component organization	1.68e-13	1.33e-11	1.92	12675	1366	603	125	[PARK2 - parkinson protein 2, e3 ubiquitin protein ligase (parkin), CDC20 - cell division cycle 20, FN1 - fibronectin 1, CDC42 - cell division cycle 42, BRCA1 - breast cancer 1, early onset, GDI1 - gdp dissociation inhibitor 1, CD2AP - cd2-associated protein, CDC27 - cell division cycle 27, ANXA7 - annexin a7, NCOR1 - nuclear receptor corepressor 1, C2CD5 - c2 calcium-dependent domain containing …
GO:0006281	DNA repair	1.87e-13	1.47e-11	3.11	12675	351	603	52	[CDK1 - cyclin-dependent kinase 1, DTX3L - deltex 3-like (drosophila), SPRTN - sprt-like n-terminal domain, BRCA1 - breast cancer 1, early onset, GTF2H2D - general transcription factor iih, polypeptide 2d, GTF2H2 - general transcription factor iih, polypeptide 2, 44kda, MMS19 - mms19 nucleotide excision repair homolog (s. cerevisiae), GTF2H3 - general transcription factor iih, polypeptide 3, 34kd…
GO:0016569	covalent chromatin modification	2.11e-13	1.65e-11	3.71	12675	232	603	41	[SMARCAD1 - swi/snf-related, matrix-associated actin-dependent regulator of chromatin, subfamily a, containing dead/h box 1, MSL3 - male-specific lethal 3 homolog (drosophila), DTX3L - deltex 3-like (drosophila), HDAC11 - histone deacetylase 11, TAF1 - taf1 rna polymerase ii, tata box binding protein (tbp)-associated factor, 250kda, TADA2A - transcriptional adaptor 2a, PRMT1 - protein arginine me…
GO:2000113	negative regulation of cellular macromolecule biosynthetic process	2.42e-13	1.88e-11	2.23	12675	848	603	90	[HAT1 - histone acetyltransferase 1, TRIM24 - tripartite motif containing 24, BRCA1 - breast cancer 1, early onset, ATN1 - atrophin 1, RELA - v-rel avian reticuloendotheliosis viral oncogene homolog a, NCOR1 - nuclear receptor corepressor 1, NCOR2 - nuclear receptor corepressor 2, EP300 - e1a binding protein p300, AGO4 - argonaute risc catalytic component 4, CTBP2 - c-terminal binding protein 2, …
GO:0051439	regulation of ubiquitin-protein ligase activity involved in mitotic cell cycle	4e-13	3.09e-11	6.36	12675	76	603	23	[CDC16 - cell division cycle 16, UBA52 - ubiquitin a-52 residue ribosomal protein fusion product 1, BUB1B - bub1 mitotic checkpoint serine/threonine kinase b, CDC20 - cell division cycle 20, ANAPC4 - anaphase promoting complex subunit 4, ANAPC11 - anaphase promoting complex subunit 11, CDK1 - cyclin-dependent kinase 1, ANAPC5 - anaphase promoting complex subunit 5, ANAPC7 - anaphase promoting com…
GO:0006338	chromatin remodeling	4.79e-13	3.67e-11	5.3	12675	107	603	27	[SMARCAD1 - swi/snf-related, matrix-associated actin-dependent regulator of chromatin, subfamily a, containing dead/h box 1, CENPA - centromere protein a, ESR1 - estrogen receptor 1, SMARCE1 - swi/snf related, matrix associated, actin dependent regulator of chromatin, subfamily e, member 1, NASP - nuclear autoantigenic sperm protein (histone-binding), MYC - v-myc avian myelocytomatosis viral onco…
GO:0010558	negative regulation of macromolecule biosynthetic process	5.54e-13	4.22e-11	2.18	12675	889	603	92	[HAT1 - histone acetyltransferase 1, TRIM24 - tripartite motif containing 24, BRCA1 - breast cancer 1, early onset, ATN1 - atrophin 1, RELA - v-rel avian reticuloendotheliosis viral oncogene homolog a, NCOR1 - nuclear receptor corepressor 1, NCOR2 - nuclear receptor corepressor 2, EP300 - e1a binding protein p300, AGO4 - argonaute risc catalytic component 4, CTBP2 - c-terminal binding protein 2, …
GO:0051254	positive regulation of RNA metabolic process	5.57e-13	4.22e-11	2.09	12675	1006	603	100	[SMARCAD1 - swi/snf-related, matrix-associated actin-dependent regulator of chromatin, subfamily a, containing dead/h box 1, MED24 - mediator complex subunit 24, IKBKG - inhibitor of kappa light polypeptide gene enhancer in b-cells, kinase gamma, TRIM24 - tripartite motif containing 24, NCL - nucleolin, CDH1 - cadherin 1, type 1, e-cadherin (epithelial), BRCA1 - breast cancer 1, early onset, RELA…
GO:0006352	DNA-templated transcription, initiation	5.61e-13	4.22e-11	3.84	12675	208	603	38	[UBA52 - ubiquitin a-52 residue ribosomal protein fusion product 1, MED24 - mediator complex subunit 24, ERCC3 - excision repair cross-complementing rodent repair deficiency, complementation group 3, TAF1 - taf1 rna polymerase ii, tata box binding protein (tbp)-associated factor, 250kda, CCNH - cyclin h, UBC - ubiquitin c, NCOR1 - nuclear receptor corepressor 1, ESR2 - estrogen receptor 2 (er bet…
GO:0016570	histone modification	6.2e-13	4.63e-11	3.67	12675	229	603	40	[SMARCAD1 - swi/snf-related, matrix-associated actin-dependent regulator of chromatin, subfamily a, containing dead/h box 1, MSL3 - male-specific lethal 3 homolog (drosophila), DTX3L - deltex 3-like (drosophila), HDAC11 - histone deacetylase 11, TAF1 - taf1 rna polymerase ii, tata box binding protein (tbp)-associated factor, 250kda, TADA2A - transcriptional adaptor 2a, PRMT1 - protein arginine me…
GO:1901990	regulation of mitotic cell cycle phase transition	6.44e-13	4.78e-11	3.74	12675	219	603	39	[CDC16 - cell division cycle 16, UBA52 - ubiquitin a-52 residue ribosomal protein fusion product 1, CDC20 - cell division cycle 20, ANAPC11 - anaphase promoting complex subunit 11, ERCC3 - excision repair cross-complementing rodent repair deficiency, complementation group 3, CDK1 - cyclin-dependent kinase 1, ANAPC5 - anaphase promoting complex subunit 5, ANAPC7 - anaphase promoting complex subuni…
GO:0044093	positive regulation of molecular function	6.8e-13	5.02e-11	2.03	12675	1099	603	106	[CDC20 - cell division cycle 20, CDK1 - cyclin-dependent kinase 1, IKBKG - inhibitor of kappa light polypeptide gene enhancer in b-cells, kinase gamma, CDC42 - cell division cycle 42, FLT1 - fms-related tyrosine kinase 1, MIF - macrophage migration inhibitory factor (glycosylation-inhibiting factor), CDC27 - cell division cycle 27, RELA - v-rel avian reticuloendotheliosis viral oncogene homolog a…
GO:0010564	regulation of cell cycle process	7.52e-13	5.52e-11	2.9	12675	399	603	55	[CDC20 - cell division cycle 20, PRKACA - protein kinase, camp-dependent, catalytic, alpha, ANAPC11 - anaphase promoting complex subunit 11, CDK1 - cyclin-dependent kinase 1, CDC26 - cell division cycle 26, CDC42 - cell division cycle 42, BRCA1 - breast cancer 1, early onset, MIF - macrophage migration inhibitory factor (glycosylation-inhibiting factor), CDC27 - cell division cycle 27, ESPL1 - ex…
GO:0050794	regulation of cellular process	7.79e-13	5.68e-11	1.26	12675	6725	603	404	[PITPNM1 - phosphatidylinositol transfer protein, membrane-associated 1, GDI1 - gdp dissociation inhibitor 1, CD2AP - cd2-associated protein, GDI2 - gdp dissociation inhibitor 2, NCOR1 - nuclear receptor corepressor 1, GTF2H2D - general transcription factor iih, polypeptide 2d, NCOR2 - nuclear receptor corepressor 2, DPF1 - d4, zinc and double phd fingers family 1, YWHAQ - tyrosine 3-monooxygenas…
GO:0010948	negative regulation of cell cycle process	8.93e-13	6.47e-11	3.79	12675	211	603	38	[CDC16 - cell division cycle 16, UBA52 - ubiquitin a-52 residue ribosomal protein fusion product 1, CDC20 - cell division cycle 20, ANAPC11 - anaphase promoting complex subunit 11, CDK1 - cyclin-dependent kinase 1, ANAPC5 - anaphase promoting complex subunit 5, FGFR3 - fibroblast growth factor receptor 3, ANAPC7 - anaphase promoting complex subunit 7, CDC26 - cell division cycle 26, BRCA1 - breas…
GO:1902680	positive regulation of RNA biosynthetic process	1.13e-12	8.16e-11	2.08	12675	988	603	98	[SMARCAD1 - swi/snf-related, matrix-associated actin-dependent regulator of chromatin, subfamily a, containing dead/h box 1, MED24 - mediator complex subunit 24, IKBKG - inhibitor of kappa light polypeptide gene enhancer in b-cells, kinase gamma, TRIM24 - tripartite motif containing 24, NCL - nucleolin, CDH1 - cadherin 1, type 1, e-cadherin (epithelial), BRCA1 - breast cancer 1, early onset, RELA…
GO:0032446	protein modification by small protein conjugation	1.3e-12	9.3e-11	2.71	12675	466	603	60	[PARK2 - parkinson protein 2, e3 ubiquitin protein ligase (parkin), CDC20 - cell division cycle 20, KLHL2 - kelch-like family member 2, ANAPC11 - anaphase promoting complex subunit 11, TRIM24 - tripartite motif containing 24, DTX3L - deltex 3-like (drosophila), CDC26 - cell division cycle 26, BRCA1 - breast cancer 1, early onset, CDC27 - cell division cycle 27, BCL11A - b-cell cll/lymphoma 11a (z…
GO:1901987	regulation of cell cycle phase transition	1.35e-12	9.62e-11	3.66	12675	224	603	39	[CDC16 - cell division cycle 16, UBA52 - ubiquitin a-52 residue ribosomal protein fusion product 1, CDC20 - cell division cycle 20, ANAPC11 - anaphase promoting complex subunit 11, ERCC3 - excision repair cross-complementing rodent repair deficiency, complementation group 3, CDK1 - cyclin-dependent kinase 1, ANAPC5 - anaphase promoting complex subunit 5, ANAPC7 - anaphase promoting complex subuni…
GO:0045934	negative regulation of nucleobase-containing compound metabolic process	1.37e-12	9.71e-11	2.16	12675	874	603	90	[HAT1 - histone acetyltransferase 1, TRIM24 - tripartite motif containing 24, BRCA1 - breast cancer 1, early onset, ATN1 - atrophin 1, RELA - v-rel avian reticuloendotheliosis viral oncogene homolog a, NCOR1 - nuclear receptor corepressor 1, NCOR2 - nuclear receptor corepressor 2, EP300 - e1a binding protein p300, CTBP2 - c-terminal binding protein 2, SUV39H1 - suppressor of variegation 3-9 homol…
GO:0051172	negative regulation of nitrogen compound metabolic process	1.83e-12	1.29e-10	2.14	12675	893	603	91	[PRKAA1 - protein kinase, amp-activated, alpha 1 catalytic subunit, HAT1 - histone acetyltransferase 1, TRIM24 - tripartite motif containing 24, BRCA1 - breast cancer 1, early onset, ATN1 - atrophin 1, RELA - v-rel avian reticuloendotheliosis viral oncogene homolog a, NCOR1 - nuclear receptor corepressor 1, NCOR2 - nuclear receptor corepressor 2, EP300 - e1a binding protein p300, CTBP2 - c-termin…
GO:0018193	peptidyl-amino acid modification	1.94e-12	1.36e-10	2.65	12675	483	603	61	[MAN2A2 - mannosidase, alpha, class 2a, member 2, MSL3 - male-specific lethal 3 homolog (drosophila), PRKACA - protein kinase, camp-dependent, catalytic, alpha, CDK1 - cyclin-dependent kinase 1, NOS2 - nitric oxide synthase 2, inducible, FLT1 - fms-related tyrosine kinase 1, ADRBK1 - adrenergic, beta, receptor kinase 1, KDR - kinase insert domain receptor (a type iii receptor tyrosine kinase), PR…
GO:0051253	negative regulation of RNA metabolic process	2.04e-12	1.42e-10	2.22	12675	794	603	84	[HAT1 - histone acetyltransferase 1, TRIM24 - tripartite motif containing 24, BRCA1 - breast cancer 1, early onset, ATN1 - atrophin 1, RELA - v-rel avian reticuloendotheliosis viral oncogene homolog a, NCOR1 - nuclear receptor corepressor 1, NCOR2 - nuclear receptor corepressor 2, EP300 - e1a binding protein p300, CTBP2 - c-terminal binding protein 2, SUV39H1 - suppressor of variegation 3-9 homol…
GO:0031327	negative regulation of cellular biosynthetic process	2.33e-12	1.61e-10	2.11	12675	926	603	93	[PRKAA1 - protein kinase, amp-activated, alpha 1 catalytic subunit, HAT1 - histone acetyltransferase 1, TRIM24 - tripartite motif containing 24, BRCA1 - breast cancer 1, early onset, ATN1 - atrophin 1, RELA - v-rel avian reticuloendotheliosis viral oncogene homolog a, NCOR1 - nuclear receptor corepressor 1, NCOR2 - nuclear receptor corepressor 2, EP300 - e1a binding protein p300, AGO4 - argonaute…
GO:0009890	negative regulation of biosynthetic process	2.37e-12	1.63e-10	2.1	12675	941	603	94	[PRKAA1 - protein kinase, amp-activated, alpha 1 catalytic subunit, HAT1 - histone acetyltransferase 1, TRIM24 - tripartite motif containing 24, BRCA1 - breast cancer 1, early onset, ATN1 - atrophin 1, RELA - v-rel avian reticuloendotheliosis viral oncogene homolog a, NCOR1 - nuclear receptor corepressor 1, NCOR2 - nuclear receptor corepressor 2, EP300 - e1a binding protein p300, CTBP2 - c-termin…
GO:0010628	positive regulation of gene expression	4.46e-12	3.05e-10	2.02	12675	1041	603	100	[SMARCAD1 - swi/snf-related, matrix-associated actin-dependent regulator of chromatin, subfamily a, containing dead/h box 1, MED24 - mediator complex subunit 24, CDK1 - cyclin-dependent kinase 1, IKBKG - inhibitor of kappa light polypeptide gene enhancer in b-cells, kinase gamma, TRIM24 - tripartite motif containing 24, NCL - nucleolin, CDH1 - cadherin 1, type 1, e-cadherin (epithelial), CDC42 - …
GO:0006357	regulation of transcription from RNA polymerase II promoter	4.62e-12	3.14e-10	1.93	12675	1210	603	111	[IKBKAP - inhibitor of kappa light polypeptide gene enhancer in b-cells, kinase complex-associated protein, MED24 - mediator complex subunit 24, CDK1 - cyclin-dependent kinase 1, IKBKG - inhibitor of kappa light polypeptide gene enhancer in b-cells, kinase gamma, BRCA1 - breast cancer 1, early onset, NCOR1 - nuclear receptor corepressor 1, RELA - v-rel avian reticuloendotheliosis viral oncogene h…
GO:0050790	regulation of catalytic activity	4.68e-12	3.16e-10	1.8	12675	1528	603	131	[IKBKAP - inhibitor of kappa light polypeptide gene enhancer in b-cells, kinase complex-associated protein, CDC20 - cell division cycle 20, CDK1 - cyclin-dependent kinase 1, IKBKG - inhibitor of kappa light polypeptide gene enhancer in b-cells, kinase gamma, CDH1 - cadherin 1, type 1, e-cadherin (epithelial), FLT1 - fms-related tyrosine kinase 1, CDC42 - cell division cycle 42, GDI1 - gdp dissoci…
GO:0045892	negative regulation of transcription, DNA-templated	4.83e-12	3.24e-10	2.24	12675	750	603	80	[HAT1 - histone acetyltransferase 1, TRIM24 - tripartite motif containing 24, BRCA1 - breast cancer 1, early onset, ATN1 - atrophin 1, NCOR1 - nuclear receptor corepressor 1, RELA - v-rel avian reticuloendotheliosis viral oncogene homolog a, NCOR2 - nuclear receptor corepressor 2, EP300 - e1a binding protein p300, CTBP2 - c-terminal binding protein 2, SUV39H1 - suppressor of variegation 3-9 homol…
GO:0051437	positive regulation of ubiquitin-protein ligase activity involved in mitotic cell cycle	5.13e-12	3.42e-10	6.31	12675	70	603	21	[CDC16 - cell division cycle 16, UBA52 - ubiquitin a-52 residue ribosomal protein fusion product 1, CDC20 - cell division cycle 20, ANAPC4 - anaphase promoting complex subunit 4, ANAPC11 - anaphase promoting complex subunit 11, CDK1 - cyclin-dependent kinase 1, ANAPC5 - anaphase promoting complex subunit 5, ANAPC7 - anaphase promoting complex subunit 7, CDC26 - cell division cycle 26, UBC - ubiqu…
GO:0048518	positive regulation of biological process	5.22e-12	3.46e-10	1.46	12675	3435	603	239	[SMARCAD1 - swi/snf-related, matrix-associated actin-dependent regulator of chromatin, subfamily a, containing dead/h box 1, TRIM24 - tripartite motif containing 24, NCL - nucleolin, BRCA1 - breast cancer 1, early onset, DNAJA2 - dnaj (hsp40) homolog, subfamily a, member 2, NCOR1 - nuclear receptor corepressor 1, RELA - v-rel avian reticuloendotheliosis viral oncogene homolog a, EPAS1 - endotheli…
GO:1902679	negative regulation of RNA biosynthetic process	5.48e-12	3.61e-10	2.22	12675	766	603	81	[HAT1 - histone acetyltransferase 1, TRIM24 - tripartite motif containing 24, BRCA1 - breast cancer 1, early onset, ATN1 - atrophin 1, NCOR1 - nuclear receptor corepressor 1, RELA - v-rel avian reticuloendotheliosis viral oncogene homolog a, NCOR2 - nuclear receptor corepressor 2, EP300 - e1a binding protein p300, CTBP2 - c-terminal binding protein 2, SUV39H1 - suppressor of variegation 3-9 homol…
GO:0045786	negative regulation of cell cycle	6.38e-12	4.18e-10	3.49	12675	235	603	39	[CDC16 - cell division cycle 16, PRKAA1 - protein kinase, amp-activated, alpha 1 catalytic subunit, CUL5 - cullin 5, CDC20 - cell division cycle 20, PRKACB - protein kinase, camp-dependent, catalytic, beta, ANAPC11 - anaphase promoting complex subunit 11, ANAPC5 - anaphase promoting complex subunit 5, FGFR3 - fibroblast growth factor receptor 3, ANAPC7 - anaphase promoting complex subunit 7, CDC2…
GO:0007346	regulation of mitotic cell cycle	9.63e-12	6.28e-10	3.01	12675	328	603	47	[CDC16 - cell division cycle 16, UBA52 - ubiquitin a-52 residue ribosomal protein fusion product 1, CDC20 - cell division cycle 20, ANAPC11 - anaphase promoting complex subunit 11, ERCC3 - excision repair cross-complementing rodent repair deficiency, complementation group 3, CDK1 - cyclin-dependent kinase 1, FGFR3 - fibroblast growth factor receptor 3, ANAPC5 - anaphase promoting complex subunit …
GO:0006367	transcription initiation from RNA polymerase II promoter	1.29e-11	8.36e-10	3.9	12675	178	603	33	[UBA52 - ubiquitin a-52 residue ribosomal protein fusion product 1, MED24 - mediator complex subunit 24, ERCC3 - excision repair cross-complementing rodent repair deficiency, complementation group 3, TAF1 - taf1 rna polymerase ii, tata box binding protein (tbp)-associated factor, 250kda, CCNH - cyclin h, UBC - ubiquitin c, NCOR1 - nuclear receptor corepressor 1, ESR2 - estrogen receptor 2 (er bet…
GO:0071310	cellular response to organic substance	1.48e-11	9.52e-10	1.85	12675	1327	603	117	[CDK1 - cyclin-dependent kinase 1, TRIM24 - tripartite motif containing 24, CDH1 - cadherin 1, type 1, e-cadherin (epithelial), FLT1 - fms-related tyrosine kinase 1, BRCA1 - breast cancer 1, early onset, RELA - v-rel avian reticuloendotheliosis viral oncogene homolog a, NCOR1 - nuclear receptor corepressor 1, CD74 - cd74 molecule, major histocompatibility complex, class ii invariant chain, NCOR2 …
GO:0071174	mitotic spindle checkpoint	1.63e-11	1.05e-09	9.01	12675	35	603	15	[CDC16 - cell division cycle 16, CDC20 - cell division cycle 20, BUB1B - bub1 mitotic checkpoint serine/threonine kinase b, ANAPC4 - anaphase promoting complex subunit 4, ANAPC11 - anaphase promoting complex subunit 11, ANAPC5 - anaphase promoting complex subunit 5, ANAPC7 - anaphase promoting complex subunit 7, CDC26 - cell division cycle 26, TERF1 - telomeric repeat binding factor (nima-interac…
GO:0048524	positive regulation of viral process	1.84e-11	1.17e-09	6.27	12675	67	603	20	[SMARCB1 - swi/snf related, matrix associated, actin dependent regulator of chromatin, subfamily b, member 1, SP1 - sp1 transcription factor, SMARCA4 - swi/snf related, matrix associated, actin dependent regulator of chromatin, subfamily a, member 4, CDK9 - cyclin-dependent kinase 9, SRPK2 - srsf protein kinase 2, ERCC3 - excision repair cross-complementing rodent repair deficiency, complementati…
GO:0045839	negative regulation of mitosis	1.92e-11	1.22e-09	8.2	12675	41	603	16	[CDC16 - cell division cycle 16, CDC20 - cell division cycle 20, TOM1L1 - target of myb1 (chicken)-like 1, BUB1B - bub1 mitotic checkpoint serine/threonine kinase b, ANAPC4 - anaphase promoting complex subunit 4, ANAPC11 - anaphase promoting complex subunit 11, FGFR3 - fibroblast growth factor receptor 3, ANAPC5 - anaphase promoting complex subunit 5, ANAPC7 - anaphase promoting complex subunit 7…
GO:0045893	positive regulation of transcription, DNA-templated	2.7e-11	1.71e-09	2.03	12675	952	603	92	[SMARCAD1 - swi/snf-related, matrix-associated actin-dependent regulator of chromatin, subfamily a, containing dead/h box 1, MED24 - mediator complex subunit 24, TRIM24 - tripartite motif containing 24, IKBKG - inhibitor of kappa light polypeptide gene enhancer in b-cells, kinase gamma, NCL - nucleolin, CDH1 - cadherin 1, type 1, e-cadherin (epithelial), BRCA1 - breast cancer 1, early onset, RELA…
GO:0031398	positive regulation of protein ubiquitination	2.97e-11	1.86e-09	4.36	12675	135	603	28	[CDC16 - cell division cycle 16, UBA52 - ubiquitin a-52 residue ribosomal protein fusion product 1, CDC20 - cell division cycle 20, CDK1 - cyclin-dependent kinase 1, ANAPC11 - anaphase promoting complex subunit 11, FGFR3 - fibroblast growth factor receptor 3, ANAPC5 - anaphase promoting complex subunit 5, ANAPC7 - anaphase promoting complex subunit 7, CDC26 - cell division cycle 26, SPRTN - sprt-…
GO:0030071	regulation of mitotic metaphase/anaphase transition	2.97e-11	1.86e-09	8.01	12675	42	603	16	[CDC16 - cell division cycle 16, CDC20 - cell division cycle 20, BUB1B - bub1 mitotic checkpoint serine/threonine kinase b, ANAPC4 - anaphase promoting complex subunit 4, ANAPC11 - anaphase promoting complex subunit 11, ANAPC5 - anaphase promoting complex subunit 5, ANAPC7 - anaphase promoting complex subunit 7, RB1 - retinoblastoma 1, CDC26 - cell division cycle 26, TERF1 - telomeric repeat bind…
GO:0006361	transcription initiation from RNA polymerase I promoter	3.31e-11	2.06e-09	10.51	12675	26	603	13	[TAF1B - tata box binding protein (tbp)-associated factor, rna polymerase i, b, 63kda, TAF1A - tata box binding protein (tbp)-associated factor, rna polymerase i, a, 48kda, ERCC3 - excision repair cross-complementing rodent repair deficiency, complementation group 3, MAPK3 - mitogen-activated protein kinase 3, CDK7 - cyclin-dependent kinase 7, GTF2H4 - general transcription factor iih, polypeptid…
GO:0070979	protein K11-linked ubiquitination	3.31e-11	2.05e-09	10.51	12675	26	603	13	[CDC16 - cell division cycle 16, ANAPC4 - anaphase promoting complex subunit 4, ANAPC11 - anaphase promoting complex subunit 11, ANAPC5 - anaphase promoting complex subunit 5, ANAPC7 - anaphase promoting complex subunit 7, CDC26 - cell division cycle 26, CDC27 - cell division cycle 27, ANAPC13 - anaphase promoting complex subunit 13, ANAPC10 - anaphase promoting complex subunit 10, ANAPC2 - anaph…
GO:0071824	protein-DNA complex subunit organization	4.45e-11	2.74e-09	4.43	12675	128	603	27	[CENPA - centromere protein a, H2AFZ - h2a histone family, member z, HAT1 - histone acetyltransferase 1, H2AFX - h2a histone family, member x, HIST2H2BE - histone cluster 2, h2be, TAF1 - taf1 rna polymerase ii, tata box binding protein (tbp)-associated factor, 250kda, ASF1A - anti-silencing function 1a histone chaperone, HIST2H2AC - histone cluster 2, h2ac, EP300 - e1a binding protein p300, HIRA …
GO:1902099	regulation of metaphase/anaphase transition of cell cycle	4.53e-11	2.77e-09	7.82	12675	43	603	16	[CDC16 - cell division cycle 16, CDC20 - cell division cycle 20, BUB1B - bub1 mitotic checkpoint serine/threonine kinase b, ANAPC4 - anaphase promoting complex subunit 4, ANAPC11 - anaphase promoting complex subunit 11, ANAPC5 - anaphase promoting complex subunit 5, ANAPC7 - anaphase promoting complex subunit 7, RB1 - retinoblastoma 1, CDC26 - cell division cycle 26, TERF1 - telomeric repeat bind…
GO:0043902	positive regulation of multi-organism process	5.09e-11	3.1e-09	5.66	12675	78	603	21	[SMARCB1 - swi/snf related, matrix associated, actin dependent regulator of chromatin, subfamily b, member 1, SP1 - sp1 transcription factor, SMARCA4 - swi/snf related, matrix associated, actin dependent regulator of chromatin, subfamily a, member 4, CDK9 - cyclin-dependent kinase 9, SRPK2 - srsf protein kinase 2, ERCC3 - excision repair cross-complementing rodent repair deficiency, complementati…
GO:0007094	mitotic spindle assembly checkpoint	5.59e-11	3.38e-09	9.2	12675	32	603	14	[CDC16 - cell division cycle 16, CDC20 - cell division cycle 20, BUB1B - bub1 mitotic checkpoint serine/threonine kinase b, ANAPC4 - anaphase promoting complex subunit 4, ANAPC11 - anaphase promoting complex subunit 11, ANAPC5 - anaphase promoting complex subunit 5, ANAPC7 - anaphase promoting complex subunit 7, CDC26 - cell division cycle 26, TERF1 - telomeric repeat binding factor (nima-interac…
GO:0050434	positive regulation of viral transcription	5.95e-11	3.58e-09	7.15	12675	50	603	17	[SMARCB1 - swi/snf related, matrix associated, actin dependent regulator of chromatin, subfamily b, member 1, SP1 - sp1 transcription factor, SMARCA4 - swi/snf related, matrix associated, actin dependent regulator of chromatin, subfamily a, member 4, CDK9 - cyclin-dependent kinase 9, ERCC3 - excision repair cross-complementing rodent repair deficiency, complementation group 3, CDK7 - cyclin-depen…
GO:0051302	regulation of cell division	5.97e-11	3.58e-09	3.69	12675	188	603	33	[CDC16 - cell division cycle 16, CDC20 - cell division cycle 20, ANAPC11 - anaphase promoting complex subunit 11, FGFR3 - fibroblast growth factor receptor 3, ANAPC5 - anaphase promoting complex subunit 5, ANAPC7 - anaphase promoting complex subunit 7, MDK - midkine (neurite growth-promoting factor 2), CDC26 - cell division cycle 26, CDC42 - cell division cycle 42, TERF1 - telomeric repeat bindin…
GO:0031577	spindle checkpoint	6.81e-11	4.06e-09	8.3	12675	38	603	15	[CDC16 - cell division cycle 16, CDC20 - cell division cycle 20, BUB1B - bub1 mitotic checkpoint serine/threonine kinase b, ANAPC4 - anaphase promoting complex subunit 4, ANAPC11 - anaphase promoting complex subunit 11, ANAPC5 - anaphase promoting complex subunit 5, ANAPC7 - anaphase promoting complex subunit 7, CDC26 - cell division cycle 26, TERF1 - telomeric repeat binding factor (nima-interac…
GO:0031396	regulation of protein ubiquitination	6.92e-11	4.11e-09	3.67	12675	189	603	33	[CDC16 - cell division cycle 16, UBA52 - ubiquitin a-52 residue ribosomal protein fusion product 1, CDC20 - cell division cycle 20, CDK1 - cyclin-dependent kinase 1, ANAPC11 - anaphase promoting complex subunit 11, ANAPC5 - anaphase promoting complex subunit 5, FGFR3 - fibroblast growth factor receptor 3, ANAPC7 - anaphase promoting complex subunit 7, CDC26 - cell division cycle 26, SPRTN - sprt-…
GO:0007088	regulation of mitosis	8.19e-11	4.84e-09	5.04	12675	96	603	23	[CDC16 - cell division cycle 16, BUB1B - bub1 mitotic checkpoint serine/threonine kinase b, CDC20 - cell division cycle 20, TOM1L1 - target of myb1 (chicken)-like 1, ANAPC4 - anaphase promoting complex subunit 4, ANAPC11 - anaphase promoting complex subunit 11, ANAPC5 - anaphase promoting complex subunit 5, FGFR3 - fibroblast growth factor receptor 3, RCC1 - regulator of chromosome condensation 1…
GO:0051438	regulation of ubiquitin-protein ligase activity	8.19e-11	4.81e-09	5.04	12675	96	603	23	[CDC16 - cell division cycle 16, UBA52 - ubiquitin a-52 residue ribosomal protein fusion product 1, BUB1B - bub1 mitotic checkpoint serine/threonine kinase b, CDC20 - cell division cycle 20, ANAPC4 - anaphase promoting complex subunit 4, ANAPC11 - anaphase promoting complex subunit 11, CDK1 - cyclin-dependent kinase 1, ANAPC5 - anaphase promoting complex subunit 5, ANAPC7 - anaphase promoting com…
GO:0071173	spindle assembly checkpoint	9.28e-11	5.43e-09	8.92	12675	33	603	14	[CDC16 - cell division cycle 16, CDC20 - cell division cycle 20, BUB1B - bub1 mitotic checkpoint serine/threonine kinase b, ANAPC4 - anaphase promoting complex subunit 4, ANAPC11 - anaphase promoting complex subunit 11, ANAPC5 - anaphase promoting complex subunit 5, ANAPC7 - anaphase promoting complex subunit 7, CDC26 - cell division cycle 26, TERF1 - telomeric repeat binding factor (nima-interac…
GO:0010639	negative regulation of organelle organization	1.07e-10	6.21e-09	3.61	12675	192	603	33	[CDC16 - cell division cycle 16, PARK2 - parkinson protein 2, e3 ubiquitin protein ligase (parkin), CDC20 - cell division cycle 20, ANAPC11 - anaphase promoting complex subunit 11, ANAPC5 - anaphase promoting complex subunit 5, FGFR3 - fibroblast growth factor receptor 3, ANAPC7 - anaphase promoting complex subunit 7, CDC26 - cell division cycle 26, BRCA1 - breast cancer 1, early onset, TERF1 - t…
GO:0051436	negative regulation of ubiquitin-protein ligase activity involved in mitotic cell cycle	1.19e-10	6.89e-09	6.05	12675	66	603	19	[CDC16 - cell division cycle 16, UBA52 - ubiquitin a-52 residue ribosomal protein fusion product 1, BUB1B - bub1 mitotic checkpoint serine/threonine kinase b, CDC20 - cell division cycle 20, ANAPC4 - anaphase promoting complex subunit 4, ANAPC11 - anaphase promoting complex subunit 11, ANAPC5 - anaphase promoting complex subunit 5, ANAPC7 - anaphase promoting complex subunit 7, CDC26 - cell divis…
GO:0051443	positive regulation of ubiquitin-protein ligase activity	1.42e-10	8.21e-09	5.38	12675	82	603	21	[CDC16 - cell division cycle 16, UBA52 - ubiquitin a-52 residue ribosomal protein fusion product 1, CDC20 - cell division cycle 20, ANAPC4 - anaphase promoting complex subunit 4, ANAPC11 - anaphase promoting complex subunit 11, CDK1 - cyclin-dependent kinase 1, ANAPC5 - anaphase promoting complex subunit 5, ANAPC7 - anaphase promoting complex subunit 7, CDC26 - cell division cycle 26, UBC - ubiqu…
GO:0044843	cell cycle G1/S phase transition	1.48e-10	8.46e-09	4.09	12675	144	603	28	[UBA52 - ubiquitin a-52 residue ribosomal protein fusion product 1, CUL5 - cullin 5, MCM7 - minichromosome maintenance complex component 7, CDK1 - cyclin-dependent kinase 1, CCNH - cyclin h, UBC - ubiquitin c, PPP6C - protein phosphatase 6, catalytic subunit, SKP2 - s-phase kinase-associated protein 2, e3 ubiquitin protein ligase, CDK4 - cyclin-dependent kinase 4, RCC1 - regulator of chromosome c…
GO:0000082	G1/S transition of mitotic cell cycle	1.48e-10	8.42e-09	4.09	12675	144	603	28	[CUL5 - cullin 5, UBA52 - ubiquitin a-52 residue ribosomal protein fusion product 1, MCM7 - minichromosome maintenance complex component 7, CDK1 - cyclin-dependent kinase 1, UBC - ubiquitin c, CCNH - cyclin h, PPP6C - protein phosphatase 6, catalytic subunit, SKP2 - s-phase kinase-associated protein 2, e3 ubiquitin protein ligase, CDK4 - cyclin-dependent kinase 4, RCC1 - regulator of chromosome c…
GO:0045841	negative regulation of mitotic metaphase/anaphase transition	1.51e-10	8.57e-09	8.66	12675	34	603	14	[CDC16 - cell division cycle 16, CDC20 - cell division cycle 20, BUB1B - bub1 mitotic checkpoint serine/threonine kinase b, ANAPC4 - anaphase promoting complex subunit 4, ANAPC11 - anaphase promoting complex subunit 11, ANAPC5 - anaphase promoting complex subunit 5, ANAPC7 - anaphase promoting complex subunit 7, CDC26 - cell division cycle 26, TERF1 - telomeric repeat binding factor (nima-interac…
GO:0051340	regulation of ligase activity	1.98e-10	1.12e-08	4.83	12675	100	603	23	[CDC16 - cell division cycle 16, UBA52 - ubiquitin a-52 residue ribosomal protein fusion product 1, CDC20 - cell division cycle 20, BUB1B - bub1 mitotic checkpoint serine/threonine kinase b, ANAPC4 - anaphase promoting complex subunit 4, ANAPC11 - anaphase promoting complex subunit 11, CDK1 - cyclin-dependent kinase 1, ANAPC5 - anaphase promoting complex subunit 5, ANAPC7 - anaphase promoting com…
GO:0051784	negative regulation of nuclear division	2.15e-10	1.21e-08	7.16	12675	47	603	16	[CDC16 - cell division cycle 16, CDC20 - cell division cycle 20, BUB1B - bub1 mitotic checkpoint serine/threonine kinase b, TOM1L1 - target of myb1 (chicken)-like 1, ANAPC4 - anaphase promoting complex subunit 4, ANAPC11 - anaphase promoting complex subunit 11, ANAPC5 - anaphase promoting complex subunit 5, FGFR3 - fibroblast growth factor receptor 3, ANAPC7 - anaphase promoting complex subunit 7…
GO:0042325	regulation of phosphorylation	2.28e-10	1.28e-08	1.96	12675	975	603	91	[PRKAA1 - protein kinase, amp-activated, alpha 1 catalytic subunit, PARK2 - parkinson protein 2, e3 ubiquitin protein ligase (parkin), IKBKAP - inhibitor of kappa light polypeptide gene enhancer in b-cells, kinase complex-associated protein, PRKACB - protein kinase, camp-dependent, catalytic, beta, PRKACA - protein kinase, camp-dependent, catalytic, alpha, CDK1 - cyclin-dependent kinase 1, IKBKG …
GO:1902100	negative regulation of metaphase/anaphase transition of cell cycle	2.41e-10	1.34e-08	8.41	12675	35	603	14	[CDC16 - cell division cycle 16, CDC20 - cell division cycle 20, BUB1B - bub1 mitotic checkpoint serine/threonine kinase b, ANAPC4 - anaphase promoting complex subunit 4, ANAPC11 - anaphase promoting complex subunit 11, ANAPC5 - anaphase promoting complex subunit 5, ANAPC7 - anaphase promoting complex subunit 7, CDC26 - cell division cycle 26, TERF1 - telomeric repeat binding factor (nima-interac…
GO:0007167	enzyme linked receptor protein signaling pathway	2.51e-10	1.39e-08	2.21	12675	667	603	70	[PRKAA1 - protein kinase, amp-activated, alpha 1 catalytic subunit, PRKACB - protein kinase, camp-dependent, catalytic, beta, CDK1 - cyclin-dependent kinase 1, PRKACA - protein kinase, camp-dependent, catalytic, alpha, CDC42 - cell division cycle 42, FLT1 - fms-related tyrosine kinase 1, SHC2 - shc (src homology 2 domain containing) transforming protein 2, PGF - placental growth factor, ADRBK1 - …
GO:0010608	posttranscriptional regulation of gene expression	2.52e-10	1.39e-08	2.74	12675	360	603	47	[CNOT1 - ccr4-not transcription complex, subunit 1, MAGOH - mago-nashi homolog, proliferation-associated (drosophila), TRIM24 - tripartite motif containing 24, TADA2A - transcriptional adaptor 2a, CDC42 - cell division cycle 42, PABPC1 - poly(a) binding protein, cytoplasmic 1, EIF1B - eukaryotic translation initiation factor 1b, EIF3C - eukaryotic translation initiation factor 3, subunit c, EIF4A…
GO:0051338	regulation of transferase activity	2.53e-10	1.39e-08	2.22	12675	653	603	69	[PRKAA1 - protein kinase, amp-activated, alpha 1 catalytic subunit, IKBKAP - inhibitor of kappa light polypeptide gene enhancer in b-cells, kinase complex-associated protein, PRKACB - protein kinase, camp-dependent, catalytic, beta, CDK1 - cyclin-dependent kinase 1, PRKACA - protein kinase, camp-dependent, catalytic, alpha, IKBKG - inhibitor of kappa light polypeptide gene enhancer in b-cells, ki…
GO:0007067	mitosis	2.94e-10	1.61e-08	3.4	12675	210	603	34	[CDC16 - cell division cycle 16, CDC20 - cell division cycle 20, ANAPC16 - anaphase promoting complex subunit 16, CDK1 - cyclin-dependent kinase 1, ANAPC11 - anaphase promoting complex subunit 11, ANAPC5 - anaphase promoting complex subunit 5, ANAPC7 - anaphase promoting complex subunit 7, CDC26 - cell division cycle 26, TADA2A - transcriptional adaptor 2a, CD2AP - cd2-associated protein, TERF1 -…
GO:0007093	mitotic cell cycle checkpoint	2.95e-10	1.61e-08	5.19	12675	85	603	21	[CDC16 - cell division cycle 16, BUB1B - bub1 mitotic checkpoint serine/threonine kinase b, CDC20 - cell division cycle 20, ANAPC4 - anaphase promoting complex subunit 4, CDK1 - cyclin-dependent kinase 1, ANAPC11 - anaphase promoting complex subunit 11, ANAPC5 - anaphase promoting complex subunit 5, RPS27L - ribosomal protein s27-like, ANAPC7 - anaphase promoting complex subunit 7, RB1 - retinobl…
GO:0006364	rRNA processing	3.03e-10	1.64e-08	4.74	12675	102	603	23	[RPS24 - ribosomal protein s24, RPSA - ribosomal protein sa, RPS21 - ribosomal protein s21, RRP9 - ribosomal rna processing 9, small subunit (ssu) processome component, homolog (yeast), WDR36 - wd repeat domain 36, RPS17 - ribosomal protein s17, RPL14 - ribosomal protein l14, RPS16 - ribosomal protein s16, PA2G4 - proliferation-associated 2g4, 38kda, RPS19 - ribosomal protein s19, RPL11 - ribosom…
GO:0070887	cellular response to chemical stimulus	3.44e-10	1.86e-08	1.71	12675	1559	603	127	[CDK1 - cyclin-dependent kinase 1, TRIM24 - tripartite motif containing 24, CDH1 - cadherin 1, type 1, e-cadherin (epithelial), FLT1 - fms-related tyrosine kinase 1, BRCA1 - breast cancer 1, early onset, NCOR1 - nuclear receptor corepressor 1, RELA - v-rel avian reticuloendotheliosis viral oncogene homolog a, NCOR2 - nuclear receptor corepressor 2, CD74 - cd74 molecule, major histocompatibility c…
GO:0070848	response to growth factor	3.51e-10	1.88e-08	2.41	12675	506	603	58	[PRKACB - protein kinase, camp-dependent, catalytic, beta, PRKACA - protein kinase, camp-dependent, catalytic, alpha, CDK1 - cyclin-dependent kinase 1, SHC2 - shc (src homology 2 domain containing) transforming protein 2, FLT1 - fms-related tyrosine kinase 1, ADRBK1 - adrenergic, beta, receptor kinase 1, NCOR1 - nuclear receptor corepressor 1, RELA - v-rel avian reticuloendotheliosis viral oncoge…
GO:0051351	positive regulation of ligase activity	3.74e-10	2e-08	5.13	12675	86	603	21	[CDC16 - cell division cycle 16, UBA52 - ubiquitin a-52 residue ribosomal protein fusion product 1, CDC20 - cell division cycle 20, ANAPC4 - anaphase promoting complex subunit 4, ANAPC11 - anaphase promoting complex subunit 11, CDK1 - cyclin-dependent kinase 1, ANAPC5 - anaphase promoting complex subunit 5, ANAPC7 - anaphase promoting complex subunit 7, CDC26 - cell division cycle 26, UBC - ubiqu…
GO:0001932	regulation of protein phosphorylation	4.11e-10	2.19e-08	2.05	12675	820	603	80	[PRKAA1 - protein kinase, amp-activated, alpha 1 catalytic subunit, PARK2 - parkinson protein 2, e3 ubiquitin protein ligase (parkin), IKBKAP - inhibitor of kappa light polypeptide gene enhancer in b-cells, kinase complex-associated protein, PRKACB - protein kinase, camp-dependent, catalytic, beta, PRKACA - protein kinase, camp-dependent, catalytic, alpha, CDK1 - cyclin-dependent kinase 1, IKBKG …
GO:0043044	ATP-dependent chromatin remodeling	4.38e-10	2.32e-08	6.86	12675	49	603	16	[SMARCAD1 - swi/snf-related, matrix-associated actin-dependent regulator of chromatin, subfamily a, containing dead/h box 1, SMARCB1 - swi/snf related, matrix associated, actin dependent regulator of chromatin, subfamily b, member 1, SMARCC1 - swi/snf related, matrix associated, actin dependent regulator of chromatin, subfamily c, member 1, CENPA - centromere protein a, RBBP7 - retinoblastoma bin…
GO:0050789	regulation of biological process	4.74e-10	2.5e-08	1.21	12675	7099	603	410	[PITPNM1 - phosphatidylinositol transfer protein, membrane-associated 1, GDI1 - gdp dissociation inhibitor 1, CD2AP - cd2-associated protein, GDI2 - gdp dissociation inhibitor 2, NCOR1 - nuclear receptor corepressor 1, GTF2H2D - general transcription factor iih, polypeptide 2d, SPINT1 - serine peptidase inhibitor, kunitz type 1, NCOR2 - nuclear receptor corepressor 2, DPF1 - d4, zinc and double p…
GO:0051352	negative regulation of ligase activity	4.77e-10	2.5e-08	5.63	12675	71	603	19	[CDC16 - cell division cycle 16, UBA52 - ubiquitin a-52 residue ribosomal protein fusion product 1, BUB1B - bub1 mitotic checkpoint serine/threonine kinase b, CDC20 - cell division cycle 20, ANAPC4 - anaphase promoting complex subunit 4, ANAPC11 - anaphase promoting complex subunit 11, ANAPC5 - anaphase promoting complex subunit 5, ANAPC7 - anaphase promoting complex subunit 7, CDC26 - cell divis…
GO:0051444	negative regulation of ubiquitin-protein ligase activity	4.77e-10	2.49e-08	5.63	12675	71	603	19	[CDC16 - cell division cycle 16, UBA52 - ubiquitin a-52 residue ribosomal protein fusion product 1, BUB1B - bub1 mitotic checkpoint serine/threonine kinase b, CDC20 - cell division cycle 20, ANAPC4 - anaphase promoting complex subunit 4, ANAPC11 - anaphase promoting complex subunit 11, ANAPC5 - anaphase promoting complex subunit 5, ANAPC7 - anaphase promoting complex subunit 7, CDC26 - cell divis…
GO:0046782	regulation of viral transcription	4.77e-10	2.48e-08	5.63	12675	71	603	19	[SMARCB1 - swi/snf related, matrix associated, actin dependent regulator of chromatin, subfamily b, member 1, SP1 - sp1 transcription factor, SMARCA4 - swi/snf related, matrix associated, actin dependent regulator of chromatin, subfamily a, member 4, CDK9 - cyclin-dependent kinase 9, ERCC3 - excision repair cross-complementing rodent repair deficiency, complementation group 3, CDK7 - cyclin-depen…
GO:0016567	protein ubiquitination	5.37e-10	2.78e-08	2.53	12675	432	603	52	[PARK2 - parkinson protein 2, e3 ubiquitin protein ligase (parkin), CDC20 - cell division cycle 20, KLHL2 - kelch-like family member 2, ANAPC11 - anaphase promoting complex subunit 11, TRIM24 - tripartite motif containing 24, DTX3L - deltex 3-like (drosophila), CDC26 - cell division cycle 26, BRCA1 - breast cancer 1, early onset, CDC27 - cell division cycle 27, HDAC6 - histone deacetylase 6, SKP2…
GO:0034728	nucleosome organization	5.62e-10	2.9e-08	4.43	12675	114	603	24	[SMARCB1 - swi/snf related, matrix associated, actin dependent regulator of chromatin, subfamily b, member 1, SMARCC1 - swi/snf related, matrix associated, actin dependent regulator of chromatin, subfamily c, member 1, RBBP7 - retinoblastoma binding protein 7, CENPA - centromere protein a, SMARCA5 - swi/snf related, matrix associated, actin dependent regulator of chromatin, subfamily a, member 5,…
GO:0006362	transcription elongation from RNA polymerase I promoter	5.9e-10	3.03e-08	11.01	12675	21	603	11	[TAF1B - tata box binding protein (tbp)-associated factor, rna polymerase i, b, 63kda, MNAT1 - mnat cdk-activating kinase assembly factor 1, TAF1A - tata box binding protein (tbp)-associated factor, rna polymerase i, a, 48kda, GTF2H2 - general transcription factor iih, polypeptide 2, 44kda, GTF2H3 - general transcription factor iih, polypeptide 3, 34kda, ERCC3 - excision repair cross-complementin…
GO:0006289	nucleotide-excision repair	6.19e-10	3.17e-08	5.55	12675	72	603	19	[ERCC6 - excision repair cross-complementing rodent repair deficiency, complementation group 6, ERCC3 - excision repair cross-complementing rodent repair deficiency, complementation group 3, USP7 - ubiquitin specific peptidase 7 (herpes virus-associated), CDK7 - cyclin-dependent kinase 7, GTF2H4 - general transcription factor iih, polypeptide 4, 52kda, CCNH - cyclin h, ERCC8 - excision repair cro…
GO:0044765	single-organism transport	6.94e-10	3.53e-08	1.6	12675	1985	603	151	[FN1 - fibronectin 1, PITPNM1 - phosphatidylinositol transfer protein, membrane-associated 1, CDC42 - cell division cycle 42, ANXA11 - annexin a11, C2CD5 - c2 calcium-dependent domain containing 5, GTF2H2 - general transcription factor iih, polypeptide 2, 44kda, YWHAQ - tyrosine 3-monooxygenase/tryptophan 5-monooxygenase activation protein, theta polypeptide, BLOC1S1 - biogenesis of lysosomal org…
GO:0000075	cell cycle checkpoint	7.07e-10	3.59e-08	4.08	12675	134	603	26	[CDC16 - cell division cycle 16, CDC20 - cell division cycle 20, H2AFX - h2a histone family, member x, CDK1 - cyclin-dependent kinase 1, ANAPC11 - anaphase promoting complex subunit 11, ANAPC5 - anaphase promoting complex subunit 5, ANAPC7 - anaphase promoting complex subunit 7, CDC26 - cell division cycle 26, BRCA1 - breast cancer 1, early onset, TERF1 - telomeric repeat binding factor (nima-int…
GO:0042274	ribosomal small subunit biogenesis	7.09e-10	3.58e-08	14.55	12675	13	603	9	[RPS24 - ribosomal protein s24, RPS21 - ribosomal protein s21, RPS15 - ribosomal protein s15, RPS28 - ribosomal protein s28, RPS17 - ribosomal protein s17, RPS6 - ribosomal protein s6, RPS16 - ribosomal protein s16, RPS7 - ribosomal protein s7, RPS19 - ribosomal protein s19]
GO:0071363	cellular response to growth factor stimulus	7.48e-10	3.76e-08	2.41	12675	489	603	56	[PRKACB - protein kinase, camp-dependent, catalytic, beta, PRKACA - protein kinase, camp-dependent, catalytic, alpha, CDK1 - cyclin-dependent kinase 1, SHC2 - shc (src homology 2 domain containing) transforming protein 2, FLT1 - fms-related tyrosine kinase 1, ADRBK1 - adrenergic, beta, receptor kinase 1, NCOR1 - nuclear receptor corepressor 1, RELA - v-rel avian reticuloendotheliosis viral oncoge…
GO:0051783	regulation of nuclear division	8.19e-10	4.1e-08	4.35	12675	116	603	24	[CDC16 - cell division cycle 16, TOM1L1 - target of myb1 (chicken)-like 1, CDC20 - cell division cycle 20, BUB1B - bub1 mitotic checkpoint serine/threonine kinase b, ANAPC4 - anaphase promoting complex subunit 4, ANAPC11 - anaphase promoting complex subunit 11, RCC1 - regulator of chromosome condensation 1, FGFR3 - fibroblast growth factor receptor 3, ANAPC5 - anaphase promoting complex subunit 5…
GO:0051234	establishment of localization	8.26e-10	4.12e-08	1.5	12675	2576	603	184	[FN1 - fibronectin 1, CDH1 - cadherin 1, type 1, e-cadherin (epithelial), PITPNM1 - phosphatidylinositol transfer protein, membrane-associated 1, CDC42 - cell division cycle 42, GDI1 - gdp dissociation inhibitor 1, GDI2 - gdp dissociation inhibitor 2, ANXA11 - annexin a11, CD74 - cd74 molecule, major histocompatibility complex, class ii invariant chain, C2CD5 - c2 calcium-dependent domain contain…
GO:0016072	rRNA metabolic process	8.34e-10	4.14e-08	4.52	12675	107	603	23	[RPS24 - ribosomal protein s24, RPSA - ribosomal protein sa, RPS21 - ribosomal protein s21, RRP9 - ribosomal rna processing 9, small subunit (ssu) processome component, homolog (yeast), WDR36 - wd repeat domain 36, RPS17 - ribosomal protein s17, RPL14 - ribosomal protein l14, RPS16 - ribosomal protein s16, PA2G4 - proliferation-associated 2g4, 38kda, RPS19 - ribosomal protein s19, RPL11 - ribosom…
GO:0006360	transcription from RNA polymerase I promoter	8.48e-10	4.19e-08	8.54	12675	32	603	13	[TAF1B - tata box binding protein (tbp)-associated factor, rna polymerase i, b, 63kda, TAF1A - tata box binding protein (tbp)-associated factor, rna polymerase i, a, 48kda, ERCC3 - excision repair cross-complementing rodent repair deficiency, complementation group 3, CDK7 - cyclin-dependent kinase 7, MAPK3 - mitogen-activated protein kinase 3, GTF2H4 - general transcription factor iih, polypeptid…
GO:0050792	regulation of viral process	9.23e-10	4.54e-08	4.17	12675	126	603	25	[ERCC3 - excision repair cross-complementing rodent repair deficiency, complementation group 3, CCNH - cyclin h, SSRP1 - structure specific recognition protein 1, GTF2H2 - general transcription factor iih, polypeptide 2, 44kda, EP300 - e1a binding protein p300, GTF2H3 - general transcription factor iih, polypeptide 3, 34kda, GTF2H1 - general transcription factor iih, polypeptide 1, 62kda, EIF2AK2…
GO:0032269	negative regulation of cellular protein metabolic process	9.42e-10	4.62e-08	2.46	12675	452	603	53	[PARK2 - parkinson protein 2, e3 ubiquitin protein ligase (parkin), CDC20 - cell division cycle 20, ANAPC11 - anaphase promoting complex subunit 11, CDC26 - cell division cycle 26, BRCA1 - breast cancer 1, early onset, MIF - macrophage migration inhibitory factor (glycosylation-inhibiting factor), CDC27 - cell division cycle 27, AGO4 - argonaute risc catalytic component 4, LATS1 - large tumor sup…
GO:0043085	positive regulation of catalytic activity	9.59e-10	4.68e-08	1.97	12675	895	603	84	[PRKAA1 - protein kinase, amp-activated, alpha 1 catalytic subunit, CDC20 - cell division cycle 20, PRKACB - protein kinase, camp-dependent, catalytic, beta, ANAPC11 - anaphase promoting complex subunit 11, PRKACA - protein kinase, camp-dependent, catalytic, alpha, CDK1 - cyclin-dependent kinase 1, IKBKG - inhibitor of kappa light polypeptide gene enhancer in b-cells, kinase gamma, NOS2 - nitric …
GO:0006333	chromatin assembly or disassembly	1.19e-09	5.76e-08	6.47	12675	52	603	16	[CENPA - centromere protein a, RBBP7 - retinoblastoma binding protein 7, SMARCA5 - swi/snf related, matrix associated, actin dependent regulator of chromatin, subfamily a, member 5, HAT1 - histone acetyltransferase 1, NPM1 - nucleophosmin (nucleolar phosphoprotein b23, numatrin), CHD3 - chromodomain helicase dna binding protein 3, ASF1A - anti-silencing function 1a histone chaperone, RBBP4 - reti…
GO:0065003	macromolecular complex assembly	1.34e-09	6.49e-08	1.97	12675	886	603	83	[SMARCAD1 - swi/snf-related, matrix-associated actin-dependent regulator of chromatin, subfamily a, containing dead/h box 1, PRKAA1 - protein kinase, amp-activated, alpha 1 catalytic subunit, IKBKAP - inhibitor of kappa light polypeptide gene enhancer in b-cells, kinase complex-associated protein, MED24 - mediator complex subunit 24, HAT1 - histone acetyltransferase 1, CDK1 - cyclin-dependent kin…
GO:0031397	negative regulation of protein ubiquitination	1.82e-09	8.77e-08	4.53	12675	102	603	22	[CDC16 - cell division cycle 16, CDK5 - cyclin-dependent kinase 5, UBA52 - ubiquitin a-52 residue ribosomal protein fusion product 1, CDC20 - cell division cycle 20, BUB1B - bub1 mitotic checkpoint serine/threonine kinase b, ANAPC4 - anaphase promoting complex subunit 4, ANAPC11 - anaphase promoting complex subunit 11, ANAPC5 - anaphase promoting complex subunit 5, ANAPC7 - anaphase promoting com…
GO:0045859	regulation of protein kinase activity	2.93e-09	1.41e-07	2.19	12675	605	603	63	[PRKAA1 - protein kinase, amp-activated, alpha 1 catalytic subunit, IKBKAP - inhibitor of kappa light polypeptide gene enhancer in b-cells, kinase complex-associated protein, PRKACB - protein kinase, camp-dependent, catalytic, beta, PRKACA - protein kinase, camp-dependent, catalytic, alpha, CDK1 - cyclin-dependent kinase 1, IKBKG - inhibitor of kappa light polypeptide gene enhancer in b-cells, ki…
GO:0022613	ribonucleoprotein complex biogenesis	2.98e-09	1.42e-07	6.11	12675	55	603	16	[RPS24 - ribosomal protein s24, RPS21 - ribosomal protein s21, RPLP0P6 - ribosomal protein, large, p0 pseudogene 6, RPS17 - ribosomal protein s17, RPL14 - ribosomal protein l14, RPS16 - ribosomal protein s16, RPLP0 - ribosomal protein, large, p0, RPS19 - ribosomal protein s19, RPL11 - ribosomal protein l11, RPL7A - ribosomal protein l7a, RPL7 - ribosomal protein l7, RPS15 - ribosomal protein s15,…
GO:0044710	single-organism metabolic process	3.22e-09	1.53e-07	1.41	12675	3213	603	216	[SMARCAD1 - swi/snf-related, matrix-associated actin-dependent regulator of chromatin, subfamily a, containing dead/h box 1, MSL3 - male-specific lethal 3 homolog (drosophila), PITPNM1 - phosphatidylinositol transfer protein, membrane-associated 1, BRCA1 - breast cancer 1, early onset, NCOR1 - nuclear receptor corepressor 1, RELA - v-rel avian reticuloendotheliosis viral oncogene homolog a, GTF2H…
GO:0010033	response to organic substance	3.23e-09	1.53e-07	1.6	12675	1854	603	141	[DNAJA1 - dnaj (hsp40) homolog, subfamily a, member 1, CDK1 - cyclin-dependent kinase 1, TRIM24 - tripartite motif containing 24, CDH1 - cadherin 1, type 1, e-cadherin (epithelial), FLT1 - fms-related tyrosine kinase 1, BRCA1 - breast cancer 1, early onset, NCOR1 - nuclear receptor corepressor 1, ANXA7 - annexin a7, RELA - v-rel avian reticuloendotheliosis viral oncogene homolog a, NCOR2 - nuclea…
GO:0043549	regulation of kinase activity	3.65e-09	1.72e-07	2.14	12675	637	603	65	[PRKAA1 - protein kinase, amp-activated, alpha 1 catalytic subunit, IKBKAP - inhibitor of kappa light polypeptide gene enhancer in b-cells, kinase complex-associated protein, PRKACB - protein kinase, camp-dependent, catalytic, beta, PRKACA - protein kinase, camp-dependent, catalytic, alpha, CDK1 - cyclin-dependent kinase 1, IKBKG - inhibitor of kappa light polypeptide gene enhancer in b-cells, ki…
GO:0006363	termination of RNA polymerase I transcription	3.66e-09	1.72e-07	9.63	12675	24	603	11	[TAF1B - tata box binding protein (tbp)-associated factor, rna polymerase i, b, 63kda, MNAT1 - mnat cdk-activating kinase assembly factor 1, TAF1A - tata box binding protein (tbp)-associated factor, rna polymerase i, a, 48kda, GTF2H2 - general transcription factor iih, polypeptide 2, 44kda, GTF2H3 - general transcription factor iih, polypeptide 3, 34kda, ERCC3 - excision repair cross-complementin…
GO:0071495	cellular response to endogenous stimulus	4.02e-09	1.89e-07	2.1	12675	682	603	68	[PRKAA1 - protein kinase, amp-activated, alpha 1 catalytic subunit, PRKACB - protein kinase, camp-dependent, catalytic, beta, CDK1 - cyclin-dependent kinase 1, PRKACA - protein kinase, camp-dependent, catalytic, alpha, TRIM24 - tripartite motif containing 24, CDH1 - cadherin 1, type 1, e-cadherin (epithelial), SHC2 - shc (src homology 2 domain containing) transforming protein 2, BRCA1 - breast ca…
GO:1901991	negative regulation of mitotic cell cycle phase transition	4.37e-09	2.04e-07	3.55	12675	166	603	28	[CDC16 - cell division cycle 16, UBA52 - ubiquitin a-52 residue ribosomal protein fusion product 1, CDC20 - cell division cycle 20, CDK1 - cyclin-dependent kinase 1, ANAPC11 - anaphase promoting complex subunit 11, ANAPC5 - anaphase promoting complex subunit 5, ANAPC7 - anaphase promoting complex subunit 7, CDC26 - cell division cycle 26, TERF1 - telomeric repeat binding factor (nima-interacting)…
GO:0051248	negative regulation of protein metabolic process	4.39e-09	2.04e-07	2.29	12675	513	603	56	[PARK2 - parkinson protein 2, e3 ubiquitin protein ligase (parkin), CDC20 - cell division cycle 20, ANAPC11 - anaphase promoting complex subunit 11, NOS2 - nitric oxide synthase 2, inducible, CDC26 - cell division cycle 26, BRCA1 - breast cancer 1, early onset, MIF - macrophage migration inhibitory factor (glycosylation-inhibiting factor), CDC27 - cell division cycle 27, RELA - v-rel avian reticu…
GO:0034622	cellular macromolecular complex assembly	5.36e-09	2.48e-07	2.45	12675	421	603	49	[HAT1 - histone acetyltransferase 1, HIST2H2BE - histone cluster 2, h2be, EIF3C - eukaryotic translation initiation factor 3, subunit c, PFDN6 - prefoldin subunit 6, HIST2H2AC - histone cluster 2, h2ac, PTK2B - protein tyrosine kinase 2 beta, EP300 - e1a binding protein p300, NASP - nuclear autoantigenic sperm protein (histone-binding), CAND1 - cullin-associated and neddylation-dissociated 1, RPL…
GO:0006810	transport	6.07e-09	2.8e-07	1.48	12675	2512	603	177	[FN1 - fibronectin 1, PITPNM1 - phosphatidylinositol transfer protein, membrane-associated 1, CDC42 - cell division cycle 42, GDI1 - gdp dissociation inhibitor 1, GDI2 - gdp dissociation inhibitor 2, ANXA11 - annexin a11, CD74 - cd74 molecule, major histocompatibility complex, class ii invariant chain, C2CD5 - c2 calcium-dependent domain containing 5, GTF2H2 - general transcription factor iih, po…
GO:0051716	cellular response to stimulus	6.09e-09	2.8e-07	1.34	12675	4025	603	257	[DNAJA1 - dnaj (hsp40) homolog, subfamily a, member 1, TRIM24 - tripartite motif containing 24, PITPNM1 - phosphatidylinositol transfer protein, membrane-associated 1, BRCA1 - breast cancer 1, early onset, GDI1 - gdp dissociation inhibitor 1, CD2AP - cd2-associated protein, GDI2 - gdp dissociation inhibitor 2, NCOR1 - nuclear receptor corepressor 1, RELA - v-rel avian reticuloendotheliosis viral …
GO:0006351	transcription, DNA-templated	6.41e-09	2.94e-07	1.61	12675	1735	603	133	[PARK2 - parkinson protein 2, e3 ubiquitin protein ligase (parkin), MSL3 - male-specific lethal 3 homolog (drosophila), TRIM24 - tripartite motif containing 24, IKBKG - inhibitor of kappa light polypeptide gene enhancer in b-cells, kinase gamma, SETDB1 - set domain, bifurcated 1, NCOR1 - nuclear receptor corepressor 1, GTF2H2D - general transcription factor iih, polypeptide 2d, RELA - v-rel avian…
GO:0018205	peptidyl-lysine modification	6.56e-09	2.99e-07	3.94	12675	128	603	24	[SETD8 - set domain containing (lysine methyltransferase) 8, SMARCA4 - swi/snf related, matrix associated, actin dependent regulator of chromatin, subfamily a, member 4, MSL3 - male-specific lethal 3 homolog (drosophila), MBIP - map3k12 binding inhibitory protein 1, TAF1 - taf1 rna polymerase ii, tata box binding protein (tbp)-associated factor, 250kda, TADA2A - transcriptional adaptor 2a, KAT6A …
GO:1901988	negative regulation of cell cycle phase transition	7.55e-09	3.43e-07	3.46	12675	170	603	28	[CDC16 - cell division cycle 16, UBA52 - ubiquitin a-52 residue ribosomal protein fusion product 1, CDC20 - cell division cycle 20, CDK1 - cyclin-dependent kinase 1, ANAPC11 - anaphase promoting complex subunit 11, ANAPC5 - anaphase promoting complex subunit 5, ANAPC7 - anaphase promoting complex subunit 7, CDC26 - cell division cycle 26, TERF1 - telomeric repeat binding factor (nima-interacting)…
GO:0022607	cellular component assembly	7.72e-09	3.49e-07	1.74	12675	1270	603	105	[SMARCAD1 - swi/snf-related, matrix-associated actin-dependent regulator of chromatin, subfamily a, containing dead/h box 1, IKBKAP - inhibitor of kappa light polypeptide gene enhancer in b-cells, kinase complex-associated protein, PARK2 - parkinson protein 2, e3 ubiquitin protein ligase (parkin), HAT1 - histone acetyltransferase 1, MED24 - mediator complex subunit 24, CDK1 - cyclin-dependent kin…
GO:0006796	phosphate-containing compound metabolic process	8.31e-09	3.75e-07	1.66	12675	1504	603	119	[SMARCAD1 - swi/snf-related, matrix-associated actin-dependent regulator of chromatin, subfamily a, containing dead/h box 1, IKBKAP - inhibitor of kappa light polypeptide gene enhancer in b-cells, kinase complex-associated protein, CDK1 - cyclin-dependent kinase 1, IKBKG - inhibitor of kappa light polypeptide gene enhancer in b-cells, kinase gamma, TRIM24 - tripartite motif containing 24, FLT1 - …
GO:0006417	regulation of translation	9.43e-09	4.24e-07	3.11	12675	216	603	32	[CNOT1 - ccr4-not transcription complex, subunit 1, MAGOH - mago-nashi homolog, proliferation-associated (drosophila), PABPC1 - poly(a) binding protein, cytoplasmic 1, EIF1B - eukaryotic translation initiation factor 1b, EIF3C - eukaryotic translation initiation factor 3, subunit c, EIF4A3 - eukaryotic translation initiation factor 4a3, RPS9 - ribosomal protein s9, RPS14 - ribosomal protein s14, …
GO:0051129	negative regulation of cellular component organization	9.8e-09	4.38e-07	2.49	12675	389	603	46	[CDC16 - cell division cycle 16, PARK2 - parkinson protein 2, e3 ubiquitin protein ligase (parkin), CDC20 - cell division cycle 20, ANAPC11 - anaphase promoting complex subunit 11, FGFR3 - fibroblast growth factor receptor 3, ANAPC5 - anaphase promoting complex subunit 5, ANAPC7 - anaphase promoting complex subunit 7, CDC26 - cell division cycle 26, CDC42 - cell division cycle 42, BRCA1 - breast …
GO:0080135	regulation of cellular response to stress	1.01e-08	4.49e-07	2.65	12675	325	603	41	[STK24 - serine/threonine kinase 24, ERCC6 - excision repair cross-complementing rodent repair deficiency, complementation group 6, H2AFX - h2a histone family, member x, CDC42 - cell division cycle 42, BRCA1 - breast cancer 1, early onset, MIF - macrophage migration inhibitory factor (glycosylation-inhibiting factor), TP53 - tumor protein p53, NCOR1 - nuclear receptor corepressor 1, EGFR - epider…
GO:0000718	nucleotide-excision repair, DNA damage removal	1.21e-08	5.37e-07	10.01	12675	21	603	10	[MNAT1 - mnat cdk-activating kinase assembly factor 1, RAD23B - rad23 homolog b (s. cerevisiae), GTF2H2 - general transcription factor iih, polypeptide 2, 44kda, GTF2H3 - general transcription factor iih, polypeptide 3, 34kda, ERCC3 - excision repair cross-complementing rodent repair deficiency, complementation group 3, GTF2H1 - general transcription factor iih, polypeptide 1, 62kda, CDK7 - cycli…
GO:0044349	DNA excision	1.21e-08	5.35e-07	10.01	12675	21	603	10	[MNAT1 - mnat cdk-activating kinase assembly factor 1, RAD23B - rad23 homolog b (s. cerevisiae), GTF2H2 - general transcription factor iih, polypeptide 2, 44kda, GTF2H3 - general transcription factor iih, polypeptide 3, 34kda, ERCC3 - excision repair cross-complementing rodent repair deficiency, complementation group 3, GTF2H1 - general transcription factor iih, polypeptide 1, 62kda, CDK7 - cycli…
GO:0031400	negative regulation of protein modification process	1.25e-08	5.53e-07	2.56	12675	353	603	43	[CDC16 - cell division cycle 16, PARK2 - parkinson protein 2, e3 ubiquitin protein ligase (parkin), UBA52 - ubiquitin a-52 residue ribosomal protein fusion product 1, CDC20 - cell division cycle 20, ANAPC11 - anaphase promoting complex subunit 11, ANAPC5 - anaphase promoting complex subunit 5, ANAPC7 - anaphase promoting complex subunit 7, CDC26 - cell division cycle 26, BRCA1 - breast cancer 1, …
GO:0007169	transmembrane receptor protein tyrosine kinase signaling pathway	1.41e-08	6.18e-07	2.26	12675	502	603	54	[PRKAA1 - protein kinase, amp-activated, alpha 1 catalytic subunit, PRKACB - protein kinase, camp-dependent, catalytic, beta, PRKACA - protein kinase, camp-dependent, catalytic, alpha, CDK1 - cyclin-dependent kinase 1, SHC2 - shc (src homology 2 domain containing) transforming protein 2, FLT1 - fms-related tyrosine kinase 1, CDC42 - cell division cycle 42, PGF - placental growth factor, ADRBK1 - …
GO:0051130	positive regulation of cellular component organization	1.56e-08	6.83e-07	2.16	12675	574	603	59	[CDC20 - cell division cycle 20, CDC42 - cell division cycle 42, BRCA1 - breast cancer 1, early onset, NME1 - nme/nm23 nucleoside diphosphate kinase 1, NCOR1 - nuclear receptor corepressor 1, KDR - kinase insert domain receptor (a type iii receptor tyrosine kinase), C2CD5 - c2 calcium-dependent domain containing 5, EP300 - e1a binding protein p300, PTK2B - protein tyrosine kinase 2 beta, ACSL3 - …
GO:0065004	protein-DNA complex assembly	1.77e-08	7.72e-07	4.2	12675	105	603	21	[TAF1B - tata box binding protein (tbp)-associated factor, rna polymerase i, b, 63kda, RBBP7 - retinoblastoma binding protein 7, CENPA - centromere protein a, SMARCA5 - swi/snf related, matrix associated, actin dependent regulator of chromatin, subfamily a, member 5, HAT1 - histone acetyltransferase 1, H2AFZ - h2a histone family, member z, H2AFX - h2a histone family, member x, NPM1 - nucleophosmi…
GO:0006200	ATP catabolic process	1.88e-08	8.16e-07	3.62	12675	145	603	25	[ERCC6 - excision repair cross-complementing rodent repair deficiency, complementation group 6, MYH10 - myosin, heavy chain 10, non-muscle, CCNH - cyclin h, EIF4A3 - eukaryotic translation initiation factor 4a3, GTF2H2 - general transcription factor iih, polypeptide 2, 44kda, GTF2H3 - general transcription factor iih, polypeptide 3, 34kda, GTF2H1 - general transcription factor iih, polypeptide 1,…
GO:0006368	transcription elongation from RNA polymerase II promoter	2e-08	8.67e-07	5.42	12675	62	603	16	[IKBKAP - inhibitor of kappa light polypeptide gene enhancer in b-cells, kinase complex-associated protein, CDK9 - cyclin-dependent kinase 9, ERCC3 - excision repair cross-complementing rodent repair deficiency, complementation group 3, CDK7 - cyclin-dependent kinase 7, TAF1 - taf1 rna polymerase ii, tata box binding protein (tbp)-associated factor, 250kda, GTF2H4 - general transcription factor i…
GO:0046777	protein autophosphorylation	2.32e-08	9.99e-07	3.48	12675	157	603	26	[GRK5 - g protein-coupled receptor kinase 5, STK24 - serine/threonine kinase 24, PRKACA - protein kinase, camp-dependent, catalytic, alpha, EEF2K - eukaryotic elongation factor-2 kinase, FGFR3 - fibroblast growth factor receptor 3, TRIM24 - tripartite motif containing 24, TAF1 - taf1 rna polymerase ii, tata box binding protein (tbp)-associated factor, 250kda, FLT1 - fms-related tyrosine kinase 1,…
GO:0034470	ncRNA processing	2.42e-08	1.04e-06	3.29	12675	179	603	28	[KARS - lysyl-trna synthetase, RPS24 - ribosomal protein s24, RPS21 - ribosomal protein s21, RRP9 - ribosomal rna processing 9, small subunit (ssu) processome component, homolog (yeast), RPS17 - ribosomal protein s17, RPS16 - ribosomal protein s16, RPL14 - ribosomal protein l14, RPS19 - ribosomal protein s19, RPL11 - ribosomal protein l11, EIF4A3 - eukaryotic translation initiation factor 4a3, RP…
GO:0043903	regulation of symbiosis, encompassing mutualism through parasitism	2.87e-08	1.23e-06	3.55	12675	148	603	25	[ERCC3 - excision repair cross-complementing rodent repair deficiency, complementation group 3, CCNH - cyclin h, SSRP1 - structure specific recognition protein 1, GTF2H2 - general transcription factor iih, polypeptide 2, 44kda, GTF2H3 - general transcription factor iih, polypeptide 3, 34kda, EP300 - e1a binding protein p300, GTF2H1 - general transcription factor iih, polypeptide 1, 62kda, EIF2AK2…
GO:0006793	phosphorus metabolic process	3.02e-08	1.29e-06	1.63	12675	1538	603	119	[SMARCAD1 - swi/snf-related, matrix-associated actin-dependent regulator of chromatin, subfamily a, containing dead/h box 1, IKBKAP - inhibitor of kappa light polypeptide gene enhancer in b-cells, kinase complex-associated protein, CDK1 - cyclin-dependent kinase 1, TRIM24 - tripartite motif containing 24, IKBKG - inhibitor of kappa light polypeptide gene enhancer in b-cells, kinase gamma, MST4 - …
GO:0009125	nucleoside monophosphate catabolic process	3.3e-08	1.4e-06	3.53	12675	149	603	25	[ERCC6 - excision repair cross-complementing rodent repair deficiency, complementation group 6, MYH10 - myosin, heavy chain 10, non-muscle, CCNH - cyclin h, EIF4A3 - eukaryotic translation initiation factor 4a3, GTF2H2 - general transcription factor iih, polypeptide 2, 44kda, GTF2H3 - general transcription factor iih, polypeptide 3, 34kda, GTF2H1 - general transcription factor iih, polypeptide 1,…
GO:0009128	purine nucleoside monophosphate catabolic process	3.3e-08	1.4e-06	3.53	12675	149	603	25	[ERCC6 - excision repair cross-complementing rodent repair deficiency, complementation group 6, MYH10 - myosin, heavy chain 10, non-muscle, CCNH - cyclin h, EIF4A3 - eukaryotic translation initiation factor 4a3, GTF2H2 - general transcription factor iih, polypeptide 2, 44kda, GTF2H3 - general transcription factor iih, polypeptide 3, 34kda, GTF2H1 - general transcription factor iih, polypeptide 1,…
GO:0009169	purine ribonucleoside monophosphate catabolic process	3.3e-08	1.39e-06	3.53	12675	149	603	25	[ERCC6 - excision repair cross-complementing rodent repair deficiency, complementation group 6, MYH10 - myosin, heavy chain 10, non-muscle, CCNH - cyclin h, EIF4A3 - eukaryotic translation initiation factor 4a3, GTF2H2 - general transcription factor iih, polypeptide 2, 44kda, GTF2H3 - general transcription factor iih, polypeptide 3, 34kda, GTF2H1 - general transcription factor iih, polypeptide 1,…
GO:0009158	ribonucleoside monophosphate catabolic process	3.3e-08	1.39e-06	3.53	12675	149	603	25	[ERCC6 - excision repair cross-complementing rodent repair deficiency, complementation group 6, MYH10 - myosin, heavy chain 10, non-muscle, CCNH - cyclin h, EIF4A3 - eukaryotic translation initiation factor 4a3, GTF2H2 - general transcription factor iih, polypeptide 2, 44kda, GTF2H3 - general transcription factor iih, polypeptide 3, 34kda, GTF2H1 - general transcription factor iih, polypeptide 1,…
GO:0018394	peptidyl-lysine acetylation	3.38e-08	1.42e-06	4.44	12675	90	603	19	[SMARCA4 - swi/snf related, matrix associated, actin dependent regulator of chromatin, subfamily a, member 4, MSL3 - male-specific lethal 3 homolog (drosophila), MBIP - map3k12 binding inhibitory protein 1, TAF1 - taf1 rna polymerase ii, tata box binding protein (tbp)-associated factor, 250kda, TADA2A - transcriptional adaptor 2a, KAT8 - k(lysine) acetyltransferase 8, KAT6A - k(lysine) acetyltran…
GO:0023014	signal transduction by phosphorylation	3.52e-08	1.47e-06	3.32	12675	171	603	27	[STK24 - serine/threonine kinase 24, UBA52 - ubiquitin a-52 residue ribosomal protein fusion product 1, SHC1 - shc (src homology 2 domain containing) transforming protein 1, CDK1 - cyclin-dependent kinase 1, FGFR3 - fibroblast growth factor receptor 3, IKBKG - inhibitor of kappa light polypeptide gene enhancer in b-cells, kinase gamma, MST4 - serine/threonine protein kinase mst4, UBC - ubiquitin …
GO:0065007	biological regulation	3.98e-08	1.66e-06	1.18	12675	7466	603	418	[PITPNM1 - phosphatidylinositol transfer protein, membrane-associated 1, GDI1 - gdp dissociation inhibitor 1, CD2AP - cd2-associated protein, GDI2 - gdp dissociation inhibitor 2, GTF2H2D - general transcription factor iih, polypeptide 2d, NCOR1 - nuclear receptor corepressor 1, SPINT1 - serine peptidase inhibitor, kunitz type 1, NCOR2 - nuclear receptor corepressor 2, DPF1 - d4, zinc and double p…
GO:0034724	DNA replication-independent nucleosome organization	4.08e-08	1.69e-06	7.97	12675	29	603	11	[RBBP7 - retinoblastoma binding protein 7, CENPA - centromere protein a, SMARCA5 - swi/snf related, matrix associated, actin dependent regulator of chromatin, subfamily a, member 5, HAT1 - histone acetyltransferase 1, NPM1 - nucleophosmin (nucleolar phosphoprotein b23, numatrin), HIRA - histone cell cycle regulator, MLF1IP - mlf1 interacting protein, NASP - nuclear autoantigenic sperm protein (hi…
GO:0006336	DNA replication-independent nucleosome assembly	4.08e-08	1.68e-06	7.97	12675	29	603	11	[RBBP7 - retinoblastoma binding protein 7, CENPA - centromere protein a, SMARCA5 - swi/snf related, matrix associated, actin dependent regulator of chromatin, subfamily a, member 5, HAT1 - histone acetyltransferase 1, NPM1 - nucleophosmin (nucleolar phosphoprotein b23, numatrin), HIRA - histone cell cycle regulator, MLF1IP - mlf1 interacting protein, NASP - nuclear autoantigenic sperm protein (hi…
GO:0042221	response to chemical	4.57e-08	1.88e-06	1.48	12675	2270	603	160	[HAT1 - histone acetyltransferase 1, DNAJA1 - dnaj (hsp40) homolog, subfamily a, member 1, CDK1 - cyclin-dependent kinase 1, TRIM24 - tripartite motif containing 24, CDH1 - cadherin 1, type 1, e-cadherin (epithelial), FLT1 - fms-related tyrosine kinase 1, BRCA1 - breast cancer 1, early onset, GDI1 - gdp dissociation inhibitor 1, MIF - macrophage migration inhibitory factor (glycosylation-inhibiti…
GO:0006354	DNA-templated transcription, elongation	5e-08	2.05e-06	4.56	12675	83	603	18	[TAF1B - tata box binding protein (tbp)-associated factor, rna polymerase i, b, 63kda, IKBKAP - inhibitor of kappa light polypeptide gene enhancer in b-cells, kinase complex-associated protein, TAF1A - tata box binding protein (tbp)-associated factor, rna polymerase i, a, 48kda, CDK9 - cyclin-dependent kinase 9, ERCC3 - excision repair cross-complementing rodent repair deficiency, complementation…
GO:0009719	response to endogenous stimulus	5.27e-08	2.15e-06	1.79	12675	1023	603	87	[PRKAA1 - protein kinase, amp-activated, alpha 1 catalytic subunit, PRKACB - protein kinase, camp-dependent, catalytic, beta, PRKACA - protein kinase, camp-dependent, catalytic, alpha, CDK1 - cyclin-dependent kinase 1, TRIM24 - tripartite motif containing 24, TK1 - thymidine kinase 1, soluble, CDH1 - cadherin 1, type 1, e-cadherin (epithelial), SHC2 - shc (src homology 2 domain containing) transf…
GO:0034660	ncRNA metabolic process	5.87e-08	2.39e-06	2.78	12675	257	603	34	[RPS24 - ribosomal protein s24, KARS - lysyl-trna synthetase, RPS21 - ribosomal protein s21, RRP9 - ribosomal rna processing 9, small subunit (ssu) processome component, homolog (yeast), RPS17 - ribosomal protein s17, RPL14 - ribosomal protein l14, RPS16 - ribosomal protein s16, IARS - isoleucyl-trna synthetase, RPS19 - ribosomal protein s19, RPL11 - ribosomal protein l11, EIF4A3 - eukaryotic tra…
GO:0006473	protein acetylation	6.53e-08	2.65e-06	4.08	12675	103	603	20	[HAT1 - histone acetyltransferase 1, SMARCA4 - swi/snf related, matrix associated, actin dependent regulator of chromatin, subfamily a, member 4, MSL3 - male-specific lethal 3 homolog (drosophila), MBIP - map3k12 binding inhibitory protein 1, TAF1 - taf1 rna polymerase ii, tata box binding protein (tbp)-associated factor, 250kda, TADA2A - transcriptional adaptor 2a, KAT6A - k(lysine) acetyltransf…
GO:0006475	internal protein amino acid acetylation	7.09e-08	2.87e-06	4.25	12675	94	603	19	[SMARCA4 - swi/snf related, matrix associated, actin dependent regulator of chromatin, subfamily a, member 4, HAT1 - histone acetyltransferase 1, MSL3 - male-specific lethal 3 homolog (drosophila), MBIP - map3k12 binding inhibitory protein 1, TAF1 - taf1 rna polymerase ii, tata box binding protein (tbp)-associated factor, 250kda, TADA2A - transcriptional adaptor 2a, KAT8 - k(lysine) acetyltransfe…
GO:0016573	histone acetylation	7.38e-08	2.98e-06	4.45	12675	85	603	18	[SMARCA4 - swi/snf related, matrix associated, actin dependent regulator of chromatin, subfamily a, member 4, MSL3 - male-specific lethal 3 homolog (drosophila), MBIP - map3k12 binding inhibitory protein 1, TAF1 - taf1 rna polymerase ii, tata box binding protein (tbp)-associated factor, 250kda, TADA2A - transcriptional adaptor 2a, KAT8 - k(lysine) acetyltransferase 8, KAT6A - k(lysine) acetyltran…
GO:0044839	cell cycle G2/M phase transition	7.6e-08	3.05e-06	3.61	12675	134	603	23	[SKP2 - s-phase kinase-associated protein 2, e3 ubiquitin protein ligase, UBA52 - ubiquitin a-52 residue ribosomal protein fusion product 1, ANAPC4 - anaphase promoting complex subunit 4, CDK1 - cyclin-dependent kinase 1, PRKACA - protein kinase, camp-dependent, catalytic, alpha, ANAPC5 - anaphase promoting complex subunit 5, CDK7 - cyclin-dependent kinase 7, CDKN1A - cyclin-dependent kinase inhi…
GO:0000086	G2/M transition of mitotic cell cycle	7.6e-08	3.04e-06	3.61	12675	134	603	23	[SKP2 - s-phase kinase-associated protein 2, e3 ubiquitin protein ligase, UBA52 - ubiquitin a-52 residue ribosomal protein fusion product 1, ANAPC4 - anaphase promoting complex subunit 4, CDK1 - cyclin-dependent kinase 1, PRKACA - protein kinase, camp-dependent, catalytic, alpha, ANAPC5 - anaphase promoting complex subunit 5, CDK7 - cyclin-dependent kinase 7, CDKN1A - cyclin-dependent kinase inhi…
GO:0008150	biological_process	9.06e-08	3.61e-06	1.06	12675	11373	603	576	[MSL3 - male-specific lethal 3 homolog (drosophila), PITPNM1 - phosphatidylinositol transfer protein, membrane-associated 1, CD2AP - cd2-associated protein, GDI1 - gdp dissociation inhibitor 1, GDI2 - gdp dissociation inhibitor 2, GTF2H2D - general transcription factor iih, polypeptide 2d, NCOR1 - nuclear receptor corepressor 1, SPINT1 - serine peptidase inhibitor, kunitz type 1, NCOR2 - nuclear …
GO:0000280	nuclear division	9.08e-08	3.61e-06	2.69	12675	274	603	35	[CDC16 - cell division cycle 16, CDC20 - cell division cycle 20, H2AFX - h2a histone family, member x, ANAPC16 - anaphase promoting complex subunit 16, ANAPC11 - anaphase promoting complex subunit 11, CDK1 - cyclin-dependent kinase 1, ANAPC5 - anaphase promoting complex subunit 5, ANAPC7 - anaphase promoting complex subunit 7, CDC26 - cell division cycle 26, TADA2A - transcriptional adaptor 2a, C…
GO:0001934	positive regulation of protein phosphorylation	9.24e-08	3.66e-06	2.09	12675	574	603	57	[PRKAA1 - protein kinase, amp-activated, alpha 1 catalytic subunit, PRKACB - protein kinase, camp-dependent, catalytic, beta, PRKACA - protein kinase, camp-dependent, catalytic, alpha, CDK1 - cyclin-dependent kinase 1, IKBKG - inhibitor of kappa light polypeptide gene enhancer in b-cells, kinase gamma, FLT1 - fms-related tyrosine kinase 1, CDC42 - cell division cycle 42, MIF - macrophage migratio…
GO:0045944	positive regulation of transcription from RNA polymerase II promoter	9.55e-08	3.77e-06	1.98	12675	678	603	64	[IKBKG - inhibitor of kappa light polypeptide gene enhancer in b-cells, kinase gamma, BRCA1 - breast cancer 1, early onset, RELA - v-rel avian reticuloendotheliosis viral oncogene homolog a, EPAS1 - endothelial pas domain protein 1, ABLIM3 - actin binding lim protein family, member 3, EP300 - e1a binding protein p300, GTF2H1 - general transcription factor iih, polypeptide 1, 62kda, BCL11A - b-cel…
GO:0006950	response to stress	1.04e-07	4.09e-06	1.48	12675	2189	603	154	[DNAJA1 - dnaj (hsp40) homolog, subfamily a, member 1, CDK1 - cyclin-dependent kinase 1, FN1 - fibronectin 1, DTX3L - deltex 3-like (drosophila), IKBKG - inhibitor of kappa light polypeptide gene enhancer in b-cells, kinase gamma, SPRTN - sprt-like n-terminal domain, CDC42 - cell division cycle 42, DNAJA2 - dnaj (hsp40) homolog, subfamily a, member 2, BRCA1 - breast cancer 1, early onset, MIF - m…
GO:0042176	regulation of protein catabolic process	1.08e-07	4.24e-06	3.23	12675	169	603	26	[PRKACA - protein kinase, camp-dependent, catalytic, alpha, NOS2 - nitric oxide synthase 2, inducible, TAF1 - taf1 rna polymerase ii, tata box binding protein (tbp)-associated factor, 250kda, CDC42 - cell division cycle 42, RELA - v-rel avian reticuloendotheliosis viral oncogene homolog a, SUMO2 - small ubiquitin-like modifier 2, EGFR - epidermal growth factor receptor, PTK2B - protein tyrosine k…
GO:0044092	negative regulation of molecular function	1.17e-07	4.59e-06	1.95	12675	712	603	66	[IFIT2 - interferon-induced protein with tetratricopeptide repeats 2, CDC20 - cell division cycle 20, ANAPC11 - anaphase promoting complex subunit 11, CDC26 - cell division cycle 26, CDC27 - cell division cycle 27, SPINT1 - serine peptidase inhibitor, kunitz type 1, LATS1 - large tumor suppressor kinase 1, DBNDD2 - dysbindin (dystrobrevin binding protein 1) domain containing 2, NOTCH1 - notch 1, …
GO:0048011	neurotrophin TRK receptor signaling pathway	1.29e-07	5.04e-06	2.74	12675	253	603	33	[UBA52 - ubiquitin a-52 residue ribosomal protein fusion product 1, SHC1 - shc (src homology 2 domain containing) transforming protein 1, PRKACB - protein kinase, camp-dependent, catalytic, beta, PRKACA - protein kinase, camp-dependent, catalytic, alpha, CDK1 - cyclin-dependent kinase 1, FGFR3 - fibroblast growth factor receptor 3, SHC2 - shc (src homology 2 domain containing) transforming protei…
GO:0018393	internal peptidyl-lysine acetylation	1.29e-07	5.03e-06	4.3	12675	88	603	18	[SMARCA4 - swi/snf related, matrix associated, actin dependent regulator of chromatin, subfamily a, member 4, MSL3 - male-specific lethal 3 homolog (drosophila), MBIP - map3k12 binding inhibitory protein 1, TAF1 - taf1 rna polymerase ii, tata box binding protein (tbp)-associated factor, 250kda, TADA2A - transcriptional adaptor 2a, KAT6A - k(lysine) acetyltransferase 6a, KAT8 - k(lysine) acetyltra…
GO:0006283	transcription-coupled nucleotide-excision repair	1.34e-07	5.19e-06	5.94	12675	46	603	13	[ERCC6 - excision repair cross-complementing rodent repair deficiency, complementation group 6, ERCC3 - excision repair cross-complementing rodent repair deficiency, complementation group 3, USP7 - ubiquitin specific peptidase 7 (herpes virus-associated), CDK7 - cyclin-dependent kinase 7, GTF2H4 - general transcription factor iih, polypeptide 4, 52kda, CCNH - cyclin h, ERCC8 - excision repair cro…
GO:0038179	neurotrophin signaling pathway	1.71e-07	6.61e-06	2.71	12675	256	603	33	[UBA52 - ubiquitin a-52 residue ribosomal protein fusion product 1, SHC1 - shc (src homology 2 domain containing) transforming protein 1, PRKACB - protein kinase, camp-dependent, catalytic, beta, PRKACA - protein kinase, camp-dependent, catalytic, alpha, CDK1 - cyclin-dependent kinase 1, FGFR3 - fibroblast growth factor receptor 3, SHC2 - shc (src homology 2 domain containing) transforming protei…
GO:0048285	organelle fission	1.89e-07	7.28e-06	2.57	12675	295	603	36	[CDC16 - cell division cycle 16, CDC20 - cell division cycle 20, H2AFX - h2a histone family, member x, ANAPC16 - anaphase promoting complex subunit 16, ANAPC11 - anaphase promoting complex subunit 11, CDK1 - cyclin-dependent kinase 1, ANAPC5 - anaphase promoting complex subunit 5, ANAPC7 - anaphase promoting complex subunit 7, CDC26 - cell division cycle 26, TADA2A - transcriptional adaptor 2a, C…
GO:0043067	regulation of programmed cell death	2.16e-07	8.26e-06	1.71	12675	1121	603	91	[PRKAA1 - protein kinase, amp-activated, alpha 1 catalytic subunit, PARK2 - parkinson protein 2, e3 ubiquitin protein ligase (parkin), IFIT2 - interferon-induced protein with tetratricopeptide repeats 2, CDK1 - cyclin-dependent kinase 1, TRIM24 - tripartite motif containing 24, CDH1 - cadherin 1, type 1, e-cadherin (epithelial), MST4 - serine/threonine protein kinase mst4, CDC42 - cell division c…
GO:0046034	ATP metabolic process	2.2e-07	8.42e-06	3.12	12675	175	603	26	[ERCC6 - excision repair cross-complementing rodent repair deficiency, complementation group 6, MYH10 - myosin, heavy chain 10, non-muscle, CCNH - cyclin h, EIF4A3 - eukaryotic translation initiation factor 4a3, GTF2H2 - general transcription factor iih, polypeptide 2, 44kda, GTF2H3 - general transcription factor iih, polypeptide 3, 34kda, GTF2H1 - general transcription factor iih, polypeptide 1,…
GO:0006334	nucleosome assembly	2.21e-07	8.43e-06	4.16	12675	91	603	18	[RBBP7 - retinoblastoma binding protein 7, CENPA - centromere protein a, SMARCA5 - swi/snf related, matrix associated, actin dependent regulator of chromatin, subfamily a, member 5, HAT1 - histone acetyltransferase 1, H2AFZ - h2a histone family, member z, NPM1 - nucleophosmin (nucleolar phosphoprotein b23, numatrin), H2AFX - h2a histone family, member x, HIST2H2BE - histone cluster 2, h2be, KAT6A…
GO:0044085	cellular component biogenesis	2.37e-07	9.01e-06	4.61	12675	73	603	16	[RPS24 - ribosomal protein s24, RPS21 - ribosomal protein s21, RPLP0P6 - ribosomal protein, large, p0 pseudogene 6, RPS17 - ribosomal protein s17, RPS16 - ribosomal protein s16, RPL14 - ribosomal protein l14, RPLP0 - ribosomal protein, large, p0, RPS19 - ribosomal protein s19, RPL11 - ribosomal protein l11, RPL7A - ribosomal protein l7a, RPL7 - ribosomal protein l7, RPS15 - ribosomal protein s15,…
GO:0006461	protein complex assembly	2.37e-07	8.98e-06	1.9	12675	741	603	67	[SMARCAD1 - swi/snf-related, matrix-associated actin-dependent regulator of chromatin, subfamily a, containing dead/h box 1, PRKAA1 - protein kinase, amp-activated, alpha 1 catalytic subunit, IKBKAP - inhibitor of kappa light polypeptide gene enhancer in b-cells, kinase complex-associated protein, HAT1 - histone acetyltransferase 1, MED24 - mediator complex subunit 24, CDK1 - cyclin-dependent kin…
GO:0012501	programmed cell death	2.51e-07	9.46e-06	2.01	12675	606	603	58	[CDK1 - cyclin-dependent kinase 1, IKBKG - inhibitor of kappa light polypeptide gene enhancer in b-cells, kinase gamma, CDH1 - cadherin 1, type 1, e-cadherin (epithelial), MST4 - serine/threonine protein kinase mst4, BRCA1 - breast cancer 1, early onset, ATN1 - atrophin 1, EP300 - e1a binding protein p300, PTK2B - protein tyrosine kinase 2 beta, SH3KBP1 - sh3-domain kinase binding protein 1, DPF1…
GO:0042981	regulation of apoptotic process	2.68e-07	1.01e-05	1.7	12675	1110	603	90	[PRKAA1 - protein kinase, amp-activated, alpha 1 catalytic subunit, PARK2 - parkinson protein 2, e3 ubiquitin protein ligase (parkin), IFIT2 - interferon-induced protein with tetratricopeptide repeats 2, CDK1 - cyclin-dependent kinase 1, TRIM24 - tripartite motif containing 24, CDH1 - cadherin 1, type 1, e-cadherin (epithelial), MST4 - serine/threonine protein kinase mst4, CDC42 - cell division c…
GO:0008283	cell proliferation	3.07e-07	1.15e-05	2.08	12675	536	603	53	[RPL23A - ribosomal protein l23a, TK1 - thymidine kinase 1, soluble, SETDB1 - set domain, bifurcated 1, MIF - macrophage migration inhibitory factor (glycosylation-inhibiting factor), CDC27 - cell division cycle 27, ANXA7 - annexin a7, CD74 - cd74 molecule, major histocompatibility complex, class ii invariant chain, PTK2B - protein tyrosine kinase 2 beta, NASP - nuclear autoantigenic sperm protei…
GO:0042327	positive regulation of phosphorylation	3.13e-07	1.17e-05	1.96	12675	655	603	61	[PRKAA1 - protein kinase, amp-activated, alpha 1 catalytic subunit, PRKACB - protein kinase, camp-dependent, catalytic, beta, PRKACA - protein kinase, camp-dependent, catalytic, alpha, CDK1 - cyclin-dependent kinase 1, IKBKG - inhibitor of kappa light polypeptide gene enhancer in b-cells, kinase gamma, FLT1 - fms-related tyrosine kinase 1, CDC42 - cell division cycle 42, CDH2 - cadherin 2, type 1…
GO:0051098	regulation of binding	3.24e-07	1.21e-05	2.99	12675	190	603	27	[IFIT2 - interferon-induced protein with tetratricopeptide repeats 2, ITGA4 - integrin, alpha 4 (antigen cd49d, alpha 4 subunit of vla-4 receptor), PRKACA - protein kinase, camp-dependent, catalytic, alpha, CDC42 - cell division cycle 42, NME1 - nme/nm23 nucleoside diphosphate kinase 1, ARRB2 - arrestin, beta 2, DPH3 - diphthamide biosynthesis 3, EP300 - e1a binding protein p300, KDM1A - lysine (…
GO:0051347	positive regulation of transferase activity	3.29e-07	1.22e-05	2.21	12675	437	603	46	[PRKAA1 - protein kinase, amp-activated, alpha 1 catalytic subunit, UBA52 - ubiquitin a-52 residue ribosomal protein fusion product 1, ERCC6 - excision repair cross-complementing rodent repair deficiency, complementation group 6, PRKACB - protein kinase, camp-dependent, catalytic, beta, SHC1 - shc (src homology 2 domain containing) transforming protein 1, CDK1 - cyclin-dependent kinase 1, PRKACA …
GO:0051052	regulation of DNA metabolic process	4.07e-07	1.51e-05	2.82	12675	216	603	29	[SMARCAD1 - swi/snf-related, matrix-associated actin-dependent regulator of chromatin, subfamily a, containing dead/h box 1, PINX1 - pin2/terf1 interacting, telomerase inhibitor 1, H2AFX - h2a histone family, member x, SHC1 - shc (src homology 2 domain containing) transforming protein 1, CDK1 - cyclin-dependent kinase 1, CDC42 - cell division cycle 42, BRCA1 - breast cancer 1, early onset, TERF1 …
GO:0006915	apoptotic process	4.55e-07	1.68e-05	2.01	12675	587	603	56	[CDK1 - cyclin-dependent kinase 1, IKBKG - inhibitor of kappa light polypeptide gene enhancer in b-cells, kinase gamma, CDH1 - cadherin 1, type 1, e-cadherin (epithelial), MST4 - serine/threonine protein kinase mst4, BRCA1 - breast cancer 1, early onset, ATN1 - atrophin 1, EP300 - e1a binding protein p300, PTK2B - protein tyrosine kinase 2 beta, SH3KBP1 - sh3-domain kinase binding protein 1, DPF1…
GO:0019220	regulation of phosphate metabolic process	5.25e-07	1.93e-05	1.6	12675	1379	603	105	[IKBKAP - inhibitor of kappa light polypeptide gene enhancer in b-cells, kinase complex-associated protein, PARK2 - parkinson protein 2, e3 ubiquitin protein ligase (parkin), CDK1 - cyclin-dependent kinase 1, IKBKG - inhibitor of kappa light polypeptide gene enhancer in b-cells, kinase gamma, CDC42 - cell division cycle 42, FLT1 - fms-related tyrosine kinase 1, CDH2 - cadherin 2, type 1, n-cadher…
GO:0010941	regulation of cell death	5.85e-07	2.15e-05	1.66	12675	1163	603	92	[PRKAA1 - protein kinase, amp-activated, alpha 1 catalytic subunit, PARK2 - parkinson protein 2, e3 ubiquitin protein ligase (parkin), IFIT2 - interferon-induced protein with tetratricopeptide repeats 2, CDK1 - cyclin-dependent kinase 1, TRIM24 - tripartite motif containing 24, CDH1 - cadherin 1, type 1, e-cadherin (epithelial), MST4 - serine/threonine protein kinase mst4, CDC42 - cell division c…
GO:0000122	negative regulation of transcription from RNA polymerase II promoter	5.93e-07	2.17e-05	2.11	12675	489	603	49	[ATN1 - atrophin 1, NCOR1 - nuclear receptor corepressor 1, NCOR2 - nuclear receptor corepressor 2, EP300 - e1a binding protein p300, SIRT7 - sirtuin 7, ATF7IP - activating transcription factor 7 interacting protein, NOTCH1 - notch 1, HDAC8 - histone deacetylase 8, RLIM - ring finger protein, lim domain interacting, SETD8 - set domain containing (lysine methyltransferase) 8, VEGFA - vascular endo…
GO:2001020	regulation of response to DNA damage stimulus	5.99e-07	2.19e-05	3.73	12675	107	603	19	[SETD8 - set domain containing (lysine methyltransferase) 8, H2AFX - h2a histone family, member x, CDK9 - cyclin-dependent kinase 9, SKIL - ski-like oncogene, RPS3 - ribosomal protein s3, DYRK1A - dual-specificity tyrosine-(y)-phosphorylation regulated kinase 1a, BRCA1 - breast cancer 1, early onset, MIF - macrophage migration inhibitory factor (glycosylation-inhibiting factor), BRD4 - bromodomai…
GO:0044087	regulation of cellular component biogenesis	6.69e-07	2.43e-05	2.28	12675	378	603	41	[PRKAA1 - protein kinase, amp-activated, alpha 1 catalytic subunit, ICAM1 - intercellular adhesion molecule 1, CNOT1 - ccr4-not transcription complex, subunit 1, PARK2 - parkinson protein 2, e3 ubiquitin protein ligase (parkin), PRKACA - protein kinase, camp-dependent, catalytic, alpha, TPM1 - tropomyosin 1 (alpha), TAF1 - taf1 rna polymerase ii, tata box binding protein (tbp)-associated factor, …
GO:0006396	RNA processing	8.23e-07	2.98e-05	2	12675	568	603	54	[RRP9 - ribosomal rna processing 9, small subunit (ssu) processome component, homolog (yeast), MAGOH - mago-nashi homolog, proliferation-associated (drosophila), RPL11 - ribosomal protein l11, HNRNPM - heterogeneous nuclear ribonucleoprotein m, GTF2H2 - general transcription factor iih, polypeptide 2, 44kda, GTF2H3 - general transcription factor iih, polypeptide 3, 34kda, RPL7 - ribosomal protein…
GO:0051174	regulation of phosphorus metabolic process	8.24e-07	2.98e-05	1.59	12675	1392	603	105	[IKBKAP - inhibitor of kappa light polypeptide gene enhancer in b-cells, kinase complex-associated protein, PARK2 - parkinson protein 2, e3 ubiquitin protein ligase (parkin), CDK1 - cyclin-dependent kinase 1, IKBKG - inhibitor of kappa light polypeptide gene enhancer in b-cells, kinase gamma, CDC42 - cell division cycle 42, FLT1 - fms-related tyrosine kinase 1, CDH2 - cadherin 2, type 1, n-cadher…
GO:0033044	regulation of chromosome organization	1.14e-06	4.12e-05	3.45	12675	122	603	20	[POT1 - protection of telomeres 1, VEGFA - vascular endothelial growth factor a, CDK9 - cyclin-dependent kinase 9, MAPK3 - mitogen-activated protein kinase 3, RB1 - retinoblastoma 1, TADA2A - transcriptional adaptor 2a, BRCA1 - breast cancer 1, early onset, DNMT3B - dna (cytosine-5-)-methyltransferase 3 beta, TERF1 - telomeric repeat binding factor (nima-interacting) 1, TERF2 - telomeric repeat b…
GO:0033674	positive regulation of kinase activity	1.22e-06	4.37e-05	2.16	12675	429	603	44	[PRKAA1 - protein kinase, amp-activated, alpha 1 catalytic subunit, UBA52 - ubiquitin a-52 residue ribosomal protein fusion product 1, ERCC6 - excision repair cross-complementing rodent repair deficiency, complementation group 6, PRKACB - protein kinase, camp-dependent, catalytic, beta, SHC1 - shc (src homology 2 domain containing) transforming protein 1, CDK1 - cyclin-dependent kinase 1, PRKACA …
GO:0010562	positive regulation of phosphorus metabolic process	1.26e-06	4.52e-05	1.85	12675	729	603	64	[PRKAA1 - protein kinase, amp-activated, alpha 1 catalytic subunit, PRKACB - protein kinase, camp-dependent, catalytic, beta, CDK1 - cyclin-dependent kinase 1, PRKACA - protein kinase, camp-dependent, catalytic, alpha, IKBKG - inhibitor of kappa light polypeptide gene enhancer in b-cells, kinase gamma, FLT1 - fms-related tyrosine kinase 1, CDC42 - cell division cycle 42, CDH2 - cadherin 2, type 1…
GO:0045937	positive regulation of phosphate metabolic process	1.26e-06	4.51e-05	1.85	12675	729	603	64	[PRKAA1 - protein kinase, amp-activated, alpha 1 catalytic subunit, PRKACB - protein kinase, camp-dependent, catalytic, beta, CDK1 - cyclin-dependent kinase 1, PRKACA - protein kinase, camp-dependent, catalytic, alpha, IKBKG - inhibitor of kappa light polypeptide gene enhancer in b-cells, kinase gamma, CDC42 - cell division cycle 42, FLT1 - fms-related tyrosine kinase 1, CDH2 - cadherin 2, type 1…
GO:0000028	ribosomal small subunit assembly	1.38e-06	4.92e-05	17.52	12675	6	603	5	[RPSA - ribosomal protein sa, RPS14 - ribosomal protein s14, RPS25 - ribosomal protein s25, RPS17 - ribosomal protein s17, RPS19 - ribosomal protein s19]
GO:0071900	regulation of protein serine/threonine kinase activity	1.49e-06	5.29e-05	2.26	12675	362	603	39	[PRKAA1 - protein kinase, amp-activated, alpha 1 catalytic subunit, ERCC6 - excision repair cross-complementing rodent repair deficiency, complementation group 6, UBA52 - ubiquitin a-52 residue ribosomal protein fusion product 1, SHC1 - shc (src homology 2 domain containing) transforming protein 1, CDK1 - cyclin-dependent kinase 1, IKBKG - inhibitor of kappa light polypeptide gene enhancer in b-c…
GO:0009123	nucleoside monophosphate metabolic process	1.74e-06	6.16e-05	2.69	12675	219	603	28	[ERCC6 - excision repair cross-complementing rodent repair deficiency, complementation group 6, TK1 - thymidine kinase 1, soluble, MYH10 - myosin, heavy chain 10, non-muscle, CCNH - cyclin h, EIF4A3 - eukaryotic translation initiation factor 4a3, GTF2H2 - general transcription factor iih, polypeptide 2, 44kda, GTF2H3 - general transcription factor iih, polypeptide 3, 34kda, GTF2H1 - general trans…
GO:0043254	regulation of protein complex assembly	1.85e-06	6.51e-05	2.8	12675	195	603	26	[ICAM1 - intercellular adhesion molecule 1, TAF1 - taf1 rna polymerase ii, tata box binding protein (tbp)-associated factor, 250kda, CDC42 - cell division cycle 42, TERF1 - telomeric repeat binding factor (nima-interacting) 1, TP53 - tumor protein p53, PTK2B - protein tyrosine kinase 2 beta, LATS1 - large tumor suppressor kinase 1, ATF7IP - activating transcription factor 7 interacting protein, B…
GO:0007173	epidermal growth factor receptor signaling pathway	2.04e-06	7.16e-05	2.93	12675	172	603	24	[UBA52 - ubiquitin a-52 residue ribosomal protein fusion product 1, SHC1 - shc (src homology 2 domain containing) transforming protein 1, PRKACB - protein kinase, camp-dependent, catalytic, beta, CDK1 - cyclin-dependent kinase 1, PRKACA - protein kinase, camp-dependent, catalytic, alpha, AKT1 - v-akt murine thymoma viral oncogene homolog 1, FGFR3 - fibroblast growth factor receptor 3, MAPK3 - mit…
GO:0043620	regulation of DNA-templated transcription in response to stress	2.21e-06	7.74e-05	5.64	12675	41	603	11	[NEDD4 - neural precursor cell expressed, developmentally down-regulated 4, e3 ubiquitin protein ligase, UBA52 - ubiquitin a-52 residue ribosomal protein fusion product 1, VEGFA - vascular endothelial growth factor a, EPAS1 - endothelial pas domain protein 1, CUL2 - cullin 2, EP300 - e1a binding protein p300, VHL - von hippel-lindau tumor suppressor, e3 ubiquitin protein ligase, CREBBP - creb bin…
GO:0007179	transforming growth factor beta receptor signaling pathway	2.45e-06	8.55e-05	3.41	12675	117	603	19	[UBA52 - ubiquitin a-52 residue ribosomal protein fusion product 1, SP1 - sp1 transcription factor, CDK9 - cyclin-dependent kinase 9, SMURF2 - smad specific e3 ubiquitin protein ligase 2, SKIL - ski-like oncogene, SMAD2 - smad family member 2, UCHL5 - ubiquitin carboxyl-terminal hydrolase l5, NEDD8 - neural precursor cell expressed, developmentally down-regulated 8, SMURF1 - smad specific e3 ubiq…
GO:0006308	DNA catabolic process	2.45e-06	8.52e-05	3.91	12675	86	603	16	[SMARCAD1 - swi/snf-related, matrix-associated actin-dependent regulator of chromatin, subfamily a, containing dead/h box 1, ERCC3 - excision repair cross-complementing rodent repair deficiency, complementation group 3, DCLRE1C - dna cross-link repair 1c, RPS3 - ribosomal protein s3, CDK7 - cyclin-dependent kinase 7, GTF2H4 - general transcription factor iih, polypeptide 4, 52kda, NME1 - nme/nm23…
GO:0038127	ERBB signaling pathway	2.51e-06	8.71e-05	2.9	12675	174	603	24	[UBA52 - ubiquitin a-52 residue ribosomal protein fusion product 1, SHC1 - shc (src homology 2 domain containing) transforming protein 1, PRKACB - protein kinase, camp-dependent, catalytic, beta, CDK1 - cyclin-dependent kinase 1, PRKACA - protein kinase, camp-dependent, catalytic, alpha, AKT1 - v-akt murine thymoma viral oncogene homolog 1, FGFR3 - fibroblast growth factor receptor 3, MAPK3 - mit…
GO:0061418	regulation of transcription from RNA polymerase II promoter in response to hypoxia	2.55e-06	8.83e-05	7.01	12675	27	603	9	[UBA52 - ubiquitin a-52 residue ribosomal protein fusion product 1, VEGFA - vascular endothelial growth factor a, EPAS1 - endothelial pas domain protein 1, CUL2 - cullin 2, EP300 - e1a binding protein p300, VHL - von hippel-lindau tumor suppressor, e3 ubiquitin protein ligase, CREBBP - creb binding protein, NOTCH1 - notch 1, UBC - ubiquitin c]
GO:0043543	protein acylation	2.81e-06	9.69e-05	3.26	12675	129	603	20	[HAT1 - histone acetyltransferase 1, SMARCA4 - swi/snf related, matrix associated, actin dependent regulator of chromatin, subfamily a, member 4, MSL3 - male-specific lethal 3 homolog (drosophila), MBIP - map3k12 binding inhibitory protein 1, TAF1 - taf1 rna polymerase ii, tata box binding protein (tbp)-associated factor, 250kda, TADA2A - transcriptional adaptor 2a, KAT6A - k(lysine) acetyltransf…
GO:0040029	regulation of gene expression, epigenetic	2.82e-06	9.72e-05	3.68	12675	97	603	17	[PRMT7 - protein arginine methyltransferase 7, RLIM - ring finger protein, lim domain interacting, SMARCA5 - swi/snf related, matrix associated, actin dependent regulator of chromatin, subfamily a, member 5, HAT1 - histone acetyltransferase 1, SMARCA4 - swi/snf related, matrix associated, actin dependent regulator of chromatin, subfamily a, member 4, SMARCD1 - swi/snf related, matrix associated, …
GO:0006914	autophagy	2.98e-06	0.000102	4.33	12675	68	603	14	[PRKAA1 - protein kinase, amp-activated, alpha 1 catalytic subunit, PARK2 - parkinson protein 2, e3 ubiquitin protein ligase (parkin), ATG10 - autophagy related 10, USP10 - ubiquitin specific peptidase 10, GABARAPL1 - gaba(a) receptor-associated protein like 1, GABARAP - gaba(a) receptor-associated protein, SQSTM1 - sequestosome 1, MAP1LC3A - microtubule-associated protein 1 light chain 3 alpha, …
GO:0010212	response to ionizing radiation	3.06e-06	0.000105	3.5	12675	108	603	18	[ICAM1 - intercellular adhesion molecule 1, PRKAA1 - protein kinase, amp-activated, alpha 1 catalytic subunit, ERCC6 - excision repair cross-complementing rodent repair deficiency, complementation group 6, H2AFX - h2a histone family, member x, DCLRE1C - dna cross-link repair 1c, XRCC6 - x-ray repair complementing defective repair in chinese hamster cells 6, BRCA1 - breast cancer 1, early onset, D…
GO:0010638	positive regulation of organelle organization	3.07e-06	0.000105	2.47	12675	264	603	31	[ICAM1 - intercellular adhesion molecule 1, TPM1 - tropomyosin 1 (alpha), BRCA1 - breast cancer 1, early onset, TERF1 - telomeric repeat binding factor (nima-interacting) 1, ARRB2 - arrestin, beta 2, TERF2 - telomeric repeat binding factor 2, TP53 - tumor protein p53, NCOR1 - nuclear receptor corepressor 1, C2CD5 - c2 calcium-dependent domain containing 5, PTK2B - protein tyrosine kinase 2 beta, …
GO:0009126	purine nucleoside monophosphate metabolic process	3.28e-06	0.000112	2.72	12675	201	603	26	[ERCC6 - excision repair cross-complementing rodent repair deficiency, complementation group 6, MYH10 - myosin, heavy chain 10, non-muscle, CCNH - cyclin h, EIF4A3 - eukaryotic translation initiation factor 4a3, GTF2H2 - general transcription factor iih, polypeptide 2, 44kda, GTF2H3 - general transcription factor iih, polypeptide 3, 34kda, GTF2H1 - general transcription factor iih, polypeptide 1,…
GO:0009167	purine ribonucleoside monophosphate metabolic process	3.28e-06	0.000111	2.72	12675	201	603	26	[ERCC6 - excision repair cross-complementing rodent repair deficiency, complementation group 6, MYH10 - myosin, heavy chain 10, non-muscle, CCNH - cyclin h, EIF4A3 - eukaryotic translation initiation factor 4a3, GTF2H2 - general transcription factor iih, polypeptide 2, 44kda, GTF2H3 - general transcription factor iih, polypeptide 3, 34kda, GTF2H1 - general transcription factor iih, polypeptide 1,…
GO:0009161	ribonucleoside monophosphate metabolic process	3.44e-06	0.000116	2.65	12675	214	603	27	[ERCC6 - excision repair cross-complementing rodent repair deficiency, complementation group 6, MYH10 - myosin, heavy chain 10, non-muscle, CCNH - cyclin h, EIF4A3 - eukaryotic translation initiation factor 4a3, GTF2H2 - general transcription factor iih, polypeptide 2, 44kda, GTF2H3 - general transcription factor iih, polypeptide 3, 34kda, GTF2H1 - general transcription factor iih, polypeptide 1,…
GO:0051090	regulation of sequence-specific DNA binding transcription factor activity	3.85e-06	0.00013	2.33	12675	307	603	34	[ICAM1 - intercellular adhesion molecule 1, UBA52 - ubiquitin a-52 residue ribosomal protein fusion product 1, IKBKG - inhibitor of kappa light polypeptide gene enhancer in b-cells, kinase gamma, ARRB2 - arrestin, beta 2, UBC - ubiquitin c, TP53BP1 - tumor protein p53 binding protein 1, RELA - v-rel avian reticuloendotheliosis viral oncogene homolog a, ESR2 - estrogen receptor 2 (er beta), EP300 …
GO:0045860	positive regulation of protein kinase activity	4.44e-06	0.000149	2.12	12675	407	603	41	[PRKAA1 - protein kinase, amp-activated, alpha 1 catalytic subunit, UBA52 - ubiquitin a-52 residue ribosomal protein fusion product 1, ERCC6 - excision repair cross-complementing rodent repair deficiency, complementation group 6, PRKACB - protein kinase, camp-dependent, catalytic, beta, SHC1 - shc (src homology 2 domain containing) transforming protein 1, CDK1 - cyclin-dependent kinase 1, PRKACA …
GO:0008219	cell death	4.5e-06	0.000151	1.76	12675	789	603	66	[PARK2 - parkinson protein 2, e3 ubiquitin protein ligase (parkin), CDK1 - cyclin-dependent kinase 1, IKBKG - inhibitor of kappa light polypeptide gene enhancer in b-cells, kinase gamma, CDH1 - cadherin 1, type 1, e-cadherin (epithelial), MST4 - serine/threonine protein kinase mst4, BRCA1 - breast cancer 1, early onset, ATN1 - atrophin 1, PTK2B - protein tyrosine kinase 2 beta, EP300 - e1a bindin…
GO:0043618	regulation of transcription from RNA polymerase II promoter in response to stress	4.56e-06	0.000152	5.84	12675	36	603	10	[NEDD4 - neural precursor cell expressed, developmentally down-regulated 4, e3 ubiquitin protein ligase, UBA52 - ubiquitin a-52 residue ribosomal protein fusion product 1, VEGFA - vascular endothelial growth factor a, EPAS1 - endothelial pas domain protein 1, CUL2 - cullin 2, EP300 - e1a binding protein p300, VHL - von hippel-lindau tumor suppressor, e3 ubiquitin protein ligase, CREBBP - creb bin…
GO:0043086	negative regulation of catalytic activity	4.75e-06	0.000159	1.93	12675	556	603	51	[CDC20 - cell division cycle 20, ANAPC11 - anaphase promoting complex subunit 11, CDC26 - cell division cycle 26, CDC27 - cell division cycle 27, SPINT1 - serine peptidase inhibitor, kunitz type 1, LATS1 - large tumor suppressor kinase 1, DBNDD2 - dysbindin (dystrobrevin binding protein 1) domain containing 2, NOTCH1 - notch 1, ILK - integrin-linked kinase, HDAC6 - histone deacetylase 6, POT1 - p…
GO:0016265	death	5.11e-06	0.00017	1.75	12675	792	603	66	[PARK2 - parkinson protein 2, e3 ubiquitin protein ligase (parkin), CDK1 - cyclin-dependent kinase 1, IKBKG - inhibitor of kappa light polypeptide gene enhancer in b-cells, kinase gamma, CDH1 - cadherin 1, type 1, e-cadherin (epithelial), MST4 - serine/threonine protein kinase mst4, BRCA1 - breast cancer 1, early onset, ATN1 - atrophin 1, PTK2B - protein tyrosine kinase 2 beta, EP300 - e1a bindin…
GO:0007219	Notch signaling pathway	5.22e-06	0.000173	3.38	12675	112	603	18	[UBA52 - ubiquitin a-52 residue ribosomal protein fusion product 1, HDAC3 - histone deacetylase 3, TBL1X - transducin (beta)-like 1x-linked, MDK - midkine (neurite growth-promoting factor 2), UBC - ubiquitin c, ARRB2 - arrestin, beta 2, NCOR1 - nuclear receptor corepressor 1, TP53 - tumor protein p53, NCOR2 - nuclear receptor corepressor 2, CUL1 - cullin 1, EP300 - e1a binding protein p300, AGO4 …
GO:0097190	apoptotic signaling pathway	6.17e-06	0.000204	2.31	12675	300	603	33	[ERCC6 - excision repair cross-complementing rodent repair deficiency, complementation group 6, CUL5 - cullin 5, UBA52 - ubiquitin a-52 residue ribosomal protein fusion product 1, STK24 - serine/threonine kinase 24, FGFR3 - fibroblast growth factor receptor 3, BRCA1 - breast cancer 1, early onset, UBC - ubiquitin c, SQSTM1 - sequestosome 1, TP53 - tumor protein p53, ESR2 - estrogen receptor 2 (er…
GO:0018105	peptidyl-serine phosphorylation	7.17e-06	0.000237	4.03	12675	73	603	14	[CDK5 - cyclin-dependent kinase 5, CDK1 - cyclin-dependent kinase 1, PRKACA - protein kinase, camp-dependent, catalytic, alpha, AKT1 - v-akt murine thymoma viral oncogene homolog 1, DYRK1A - dual-specificity tyrosine-(y)-phosphorylation regulated kinase 1a, TAF1 - taf1 rna polymerase ii, tata box binding protein (tbp)-associated factor, 250kda, MAPK1 - mitogen-activated protein kinase 1, PRKDC - …
GO:0009968	negative regulation of signal transduction	8.1e-06	0.000266	1.78	12675	707	603	60	[PRKAA1 - protein kinase, amp-activated, alpha 1 catalytic subunit, CDH1 - cadherin 1, type 1, e-cadherin (epithelial), CDC42 - cell division cycle 42, CDH2 - cadherin 2, type 1, n-cadherin (neuronal), MIF - macrophage migration inhibitory factor (glycosylation-inhibiting factor), ADRBK1 - adrenergic, beta, receptor kinase 1, NCOR1 - nuclear receptor corepressor 1, RELA - v-rel avian reticuloendo…
GO:0009896	positive regulation of catabolic process	8.35e-06	0.000274	2.94	12675	150	603	21	[CNOT1 - ccr4-not transcription complex, subunit 1, PRKAA1 - protein kinase, amp-activated, alpha 1 catalytic subunit, SUMO1 - small ubiquitin-like modifier 1, AKT1 - v-akt murine thymoma viral oncogene homolog 1, GNB2L1 - guanine nucleotide binding protein (g protein), beta polypeptide 2-like 1, TAF1 - taf1 rna polymerase ii, tata box binding protein (tbp)-associated factor, 250kda, PABPC1 - pol…
GO:0006370	7-methylguanosine mRNA capping	9.24e-06	0.000302	6.1	12675	31	603	9	[MNAT1 - mnat cdk-activating kinase assembly factor 1, GTF2H2 - general transcription factor iih, polypeptide 2, 44kda, GTF2H3 - general transcription factor iih, polypeptide 3, 34kda, ERCC3 - excision repair cross-complementing rodent repair deficiency, complementation group 3, CDK7 - cyclin-dependent kinase 7, GTF2H1 - general transcription factor iih, polypeptide 1, 62kda, GTF2H4 - general tra…
GO:0043408	regulation of MAPK cascade	1.11e-05	0.000362	2	12675	452	603	43	[PRKAA1 - protein kinase, amp-activated, alpha 1 catalytic subunit, ICAM1 - intercellular adhesion molecule 1, ERCC6 - excision repair cross-complementing rodent repair deficiency, complementation group 6, UBA52 - ubiquitin a-52 residue ribosomal protein fusion product 1, SHC1 - shc (src homology 2 domain containing) transforming protein 1, CDK1 - cyclin-dependent kinase 1, FGFR3 - fibroblast gro…
GO:0061136	regulation of proteasomal protein catabolic process	1.17e-05	0.00038	3.87	12675	76	603	14	[PRKACA - protein kinase, camp-dependent, catalytic, alpha, AKT1 - v-akt murine thymoma viral oncogene homolog 1, SUMO1 - small ubiquitin-like modifier 1, TAF1 - taf1 rna polymerase ii, tata box binding protein (tbp)-associated factor, 250kda, GNB2L1 - guanine nucleotide binding protein (g protein), beta polypeptide 2-like 1, UCHL5 - ubiquitin carboxyl-terminal hydrolase l5, RAD23B - rad23 homolo…
GO:0036260	RNA capping	1.23e-05	0.0004	5.91	12675	32	603	9	[MNAT1 - mnat cdk-activating kinase assembly factor 1, GTF2H2 - general transcription factor iih, polypeptide 2, 44kda, GTF2H3 - general transcription factor iih, polypeptide 3, 34kda, ERCC3 - excision repair cross-complementing rodent repair deficiency, complementation group 3, CDK7 - cyclin-dependent kinase 7, GTF2H1 - general transcription factor iih, polypeptide 1, 62kda, GTF2H4 - general tra…
GO:0009452	7-methylguanosine RNA capping	1.23e-05	0.000399	5.91	12675	32	603	9	[MNAT1 - mnat cdk-activating kinase assembly factor 1, GTF2H2 - general transcription factor iih, polypeptide 2, 44kda, GTF2H3 - general transcription factor iih, polypeptide 3, 34kda, ERCC3 - excision repair cross-complementing rodent repair deficiency, complementation group 3, CDK7 - cyclin-dependent kinase 7, GTF2H1 - general transcription factor iih, polypeptide 1, 62kda, GTF2H4 - general tra…
GO:0035329	hippo signaling	1.32e-05	0.000426	6.73	12675	25	603	8	[STK3 - serine/threonine kinase 3, MOB1A - mob kinase activator 1a, LATS1 - large tumor suppressor kinase 1, STK4 - serine/threonine kinase 4, YWHAE - tyrosine 3-monooxygenase/tryptophan 5-monooxygenase activation protein, epsilon polypeptide, MOB1B - mob kinase activator 1b, AMOTL2 - angiomotin like 2, YWHAB - tyrosine 3-monooxygenase/tryptophan 5-monooxygenase activation protein, beta polypepti…
GO:0043900	regulation of multi-organism process	1.42e-05	0.000457	2.41	12675	244	603	28	[ERCC3 - excision repair cross-complementing rodent repair deficiency, complementation group 3, NOS2 - nitric oxide synthase 2, inducible, MIF - macrophage migration inhibitory factor (glycosylation-inhibiting factor), CCNH - cyclin h, SSRP1 - structure specific recognition protein 1, GTF2H2 - general transcription factor iih, polypeptide 2, 44kda, EP300 - e1a binding protein p300, GTF2H3 - gener…
GO:0008543	fibroblast growth factor receptor signaling pathway	1.54e-05	0.000494	2.92	12675	144	603	20	[FIBP - fibroblast growth factor (acidic) intracellular binding protein, UBA52 - ubiquitin a-52 residue ribosomal protein fusion product 1, PRKACB - protein kinase, camp-dependent, catalytic, beta, SHC1 - shc (src homology 2 domain containing) transforming protein 1, CDK1 - cyclin-dependent kinase 1, PRKACA - protein kinase, camp-dependent, catalytic, alpha, AKT1 - v-akt murine thymoma viral onco…
GO:0043393	regulation of protein binding	1.62e-05	0.000519	3.25	12675	110	603	17	[PRMT7 - protein arginine methyltransferase 7, ITGA4 - integrin, alpha 4 (antigen cd49d, alpha 4 subunit of vla-4 receptor), CDK5 - cyclin-dependent kinase 5, IFIT2 - interferon-induced protein with tetratricopeptide repeats 2, PRKACA - protein kinase, camp-dependent, catalytic, alpha, PEX14 - peroxisomal biogenesis factor 14, MAPK3 - mitogen-activated protein kinase 3, CDC42 - cell division cycl…
GO:0030518	intracellular steroid hormone receptor signaling pathway	1.86e-05	0.000593	3.96	12675	69	603	13	[CALCOCO1 - calcium binding and coiled-coil domain 1, MED24 - mediator complex subunit 24, DNAJA1 - dnaj (hsp40) homolog, subfamily a, member 1, DAXX - death-domain associated protein, AR - androgen receptor, CDK7 - cyclin-dependent kinase 7, RB1 - retinoblastoma 1, BRCA1 - breast cancer 1, early onset, ESR2 - estrogen receptor 2 (er beta), NEDD4 - neural precursor cell expressed, developmentally…
GO:0048585	negative regulation of response to stimulus	1.9e-05	0.000605	1.67	12675	841	603	67	[PRKAA1 - protein kinase, amp-activated, alpha 1 catalytic subunit, CDH1 - cadherin 1, type 1, e-cadherin (epithelial), CDC42 - cell division cycle 42, CDH2 - cadherin 2, type 1, n-cadherin (neuronal), MIF - macrophage migration inhibitory factor (glycosylation-inhibiting factor), ADRBK1 - adrenergic, beta, receptor kinase 1, RELA - v-rel avian reticuloendotheliosis viral oncogene homolog a, NCOR…
GO:0051054	positive regulation of DNA metabolic process	2.09e-05	0.000662	3.33	12675	101	603	16	[POT1 - protection of telomeres 1, H2AFX - h2a histone family, member x, SHC1 - shc (src homology 2 domain containing) transforming protein 1, CDK1 - cyclin-dependent kinase 1, CDC42 - cell division cycle 42, BRCA1 - breast cancer 1, early onset, TERF2 - telomeric repeat binding factor 2, ARRB2 - arrestin, beta 2, ERCC8 - excision repair cross-complementing rodent repair deficiency, complementati…
GO:0018209	peptidyl-serine modification	2.15e-05	0.000681	3.68	12675	80	603	14	[CDK5 - cyclin-dependent kinase 5, CDK1 - cyclin-dependent kinase 1, PRKACA - protein kinase, camp-dependent, catalytic, alpha, AKT1 - v-akt murine thymoma viral oncogene homolog 1, DYRK1A - dual-specificity tyrosine-(y)-phosphorylation regulated kinase 1a, TAF1 - taf1 rna polymerase ii, tata box binding protein (tbp)-associated factor, 250kda, MAPK1 - mitogen-activated protein kinase 1, PRKDC - …
GO:0034502	protein localization to chromosome	2.4e-05	0.000758	7.36	12675	20	603	7	[CENPA - centromere protein a, RAD21 - rad21 homolog (s. pombe), BUB1B - bub1 mitotic checkpoint serine/threonine kinase b, CDK1 - cyclin-dependent kinase 1, RB1 - retinoblastoma 1, TERF2 - telomeric repeat binding factor 2, TERF2IP - telomeric repeat binding factor 2, interacting protein]
GO:0034080	CENP-A containing nucleosome assembly at centromere	2.4e-05	0.000756	7.36	12675	20	603	7	[RBBP7 - retinoblastoma binding protein 7, CENPA - centromere protein a, SMARCA5 - swi/snf related, matrix associated, actin dependent regulator of chromatin, subfamily a, member 5, NPM1 - nucleophosmin (nucleolar phosphoprotein b23, numatrin), MLF1IP - mlf1 interacting protein, HJURP - holliday junction recognition protein, RBBP4 - retinoblastoma binding protein 4]
GO:0070841	inclusion body assembly	2.44e-05	0.000767	16.82	12675	5	603	4	[PARK2 - parkinson protein 2, e3 ubiquitin protein ligase (parkin), UBD - ubiquitin d, VCP - valosin containing protein, HDAC6 - histone deacetylase 6]
GO:0070842	aggresome assembly	2.44e-05	0.000765	16.82	12675	5	603	4	[PARK2 - parkinson protein 2, e3 ubiquitin protein ligase (parkin), UBD - ubiquitin d, VCP - valosin containing protein, HDAC6 - histone deacetylase 6]
GO:0030512	negative regulation of transforming growth factor beta receptor signaling pathway	2.47e-05	0.00077	4.14	12675	61	603	12	[TP53 - tumor protein p53, UBA52 - ubiquitin a-52 residue ribosomal protein fusion product 1, NEDD4L - neural precursor cell expressed, developmentally down-regulated 4-like, e3 ubiquitin protein ligase, SMURF2 - smad specific e3 ubiquitin protein ligase 2, SKIL - ski-like oncogene, SMAD2 - smad family member 2, STUB1 - stip1 homology and u-box containing protein 1, e3 ubiquitin protein ligase, S…
GO:0071902	positive regulation of protein serine/threonine kinase activity	2.53e-05	0.000789	2.43	12675	225	603	26	[PRKAA1 - protein kinase, amp-activated, alpha 1 catalytic subunit, UBA52 - ubiquitin a-52 residue ribosomal protein fusion product 1, ERCC6 - excision repair cross-complementing rodent repair deficiency, complementation group 6, SHC1 - shc (src homology 2 domain containing) transforming protein 1, CDK1 - cyclin-dependent kinase 1, IKBKG - inhibitor of kappa light polypeptide gene enhancer in b-c…
GO:0071456	cellular response to hypoxia	2.87e-05	0.000893	3.59	12675	82	603	14	[PRKAA1 - protein kinase, amp-activated, alpha 1 catalytic subunit, ICAM1 - intercellular adhesion molecule 1, UBA52 - ubiquitin a-52 residue ribosomal protein fusion product 1, VEGFA - vascular endothelial growth factor a, AKT1 - v-akt murine thymoma viral oncogene homolog 1, VHL - von hippel-lindau tumor suppressor, e3 ubiquitin protein ligase, UBC - ubiquitin c, TP53 - tumor protein p53, EPAS1…
GO:0043406	positive regulation of MAP kinase activity	2.9e-05	0.000899	2.64	12675	175	603	22	[PRKAA1 - protein kinase, amp-activated, alpha 1 catalytic subunit, UBA52 - ubiquitin a-52 residue ribosomal protein fusion product 1, ERCC6 - excision repair cross-complementing rodent repair deficiency, complementation group 6, DAXX - death-domain associated protein, VEGFA - vascular endothelial growth factor a, SHC1 - shc (src homology 2 domain containing) transforming protein 1, CDK1 - cyclin…
GO:0050896	response to stimulus	2.9e-05	0.000897	1.2	12675	5044	603	288	[DNAJA1 - dnaj (hsp40) homolog, subfamily a, member 1, TRIM24 - tripartite motif containing 24, PITPNM1 - phosphatidylinositol transfer protein, membrane-associated 1, BRCA1 - breast cancer 1, early onset, DNAJA2 - dnaj (hsp40) homolog, subfamily a, member 2, GDI1 - gdp dissociation inhibitor 1, CD2AP - cd2-associated protein, GDI2 - gdp dissociation inhibitor 2, NCOR1 - nuclear receptor corepres…
GO:0007178	transmembrane receptor protein serine/threonine kinase signaling pathway	3.03e-05	0.000935	2.71	12675	163	603	21	[UBA52 - ubiquitin a-52 residue ribosomal protein fusion product 1, SP1 - sp1 transcription factor, CDK9 - cyclin-dependent kinase 9, SMURF2 - smad specific e3 ubiquitin protein ligase 2, SKIL - ski-like oncogene, MAPK3 - mitogen-activated protein kinase 3, SMAD2 - smad family member 2, UCHL5 - ubiquitin carboxyl-terminal hydrolase l5, NEDD8 - neural precursor cell expressed, developmentally down…
GO:0009628	response to abiotic stimulus	3.03e-05	0.000933	1.67	12675	804	603	64	[PRKAA1 - protein kinase, amp-activated, alpha 1 catalytic subunit, DNAJA1 - dnaj (hsp40) homolog, subfamily a, member 1, NOS2 - nitric oxide synthase 2, inducible, PITPNM1 - phosphatidylinositol transfer protein, membrane-associated 1, SPRTN - sprt-like n-terminal domain, DNAJA2 - dnaj (hsp40) homolog, subfamily a, member 2, BRCA1 - breast cancer 1, early onset, PGF - placental growth factor, RE…
GO:0038095	Fc-epsilon receptor signaling pathway	3.12e-05	0.000956	2.78	12675	151	603	20	[UBA52 - ubiquitin a-52 residue ribosomal protein fusion product 1, SHC1 - shc (src homology 2 domain containing) transforming protein 1, CDK1 - cyclin-dependent kinase 1, AKT1 - v-akt murine thymoma viral oncogene homolog 1, IKBKG - inhibitor of kappa light polypeptide gene enhancer in b-cells, kinase gamma, FGFR3 - fibroblast growth factor receptor 3, MAPK3 - mitogen-activated protein kinase 3,…
GO:0033143	regulation of intracellular steroid hormone receptor signaling pathway	3.15e-05	0.000964	4.78	12675	44	603	10	[SKP2 - s-phase kinase-associated protein 2, e3 ubiquitin protein ligase, CNOT1 - ccr4-not transcription complex, subunit 1, ESR2 - estrogen receptor 2 (er beta), UBE2I - ubiquitin-conjugating enzyme e2i, SMARCA4 - swi/snf related, matrix associated, actin dependent regulator of chromatin, subfamily a, member 4, EP300 - e1a binding protein p300, PAK1 - p21 protein (cdc42/rac)-activated kinase 1, …
GO:0023057	negative regulation of signaling	3.33e-05	0.00102	1.7	12675	741	603	60	[PRKAA1 - protein kinase, amp-activated, alpha 1 catalytic subunit, CDH1 - cadherin 1, type 1, e-cadherin (epithelial), CDC42 - cell division cycle 42, CDH2 - cadherin 2, type 1, n-cadherin (neuronal), MIF - macrophage migration inhibitory factor (glycosylation-inhibiting factor), ADRBK1 - adrenergic, beta, receptor kinase 1, NCOR1 - nuclear receptor corepressor 1, RELA - v-rel avian reticuloendo…
GO:0031334	positive regulation of protein complex assembly	3.44e-05	0.00105	3.35	12675	94	603	15	[ICAM1 - intercellular adhesion molecule 1, VEGFA - vascular endothelial growth factor a, SUMO1 - small ubiquitin-like modifier 1, TAF1 - taf1 rna polymerase ii, tata box binding protein (tbp)-associated factor, 250kda, GNB2L1 - guanine nucleotide binding protein (g protein), beta polypeptide 2-like 1, TERF1 - telomeric repeat binding factor (nima-interacting) 1, BID - bh3 interacting domain deat…
GO:0010648	negative regulation of cell communication	3.6e-05	0.00109	1.7	12675	743	603	60	[PRKAA1 - protein kinase, amp-activated, alpha 1 catalytic subunit, CDH1 - cadherin 1, type 1, e-cadherin (epithelial), CDC42 - cell division cycle 42, CDH2 - cadherin 2, type 1, n-cadherin (neuronal), MIF - macrophage migration inhibitory factor (glycosylation-inhibiting factor), ADRBK1 - adrenergic, beta, receptor kinase 1, NCOR1 - nuclear receptor corepressor 1, RELA - v-rel avian reticuloendo…
GO:0036294	cellular response to decreased oxygen levels	3.8e-05	0.00115	3.5	12675	84	603	14	[PRKAA1 - protein kinase, amp-activated, alpha 1 catalytic subunit, ICAM1 - intercellular adhesion molecule 1, UBA52 - ubiquitin a-52 residue ribosomal protein fusion product 1, VEGFA - vascular endothelial growth factor a, AKT1 - v-akt murine thymoma viral oncogene homolog 1, VHL - von hippel-lindau tumor suppressor, e3 ubiquitin protein ligase, UBC - ubiquitin c, TP53 - tumor protein p53, EPAS1…
GO:0045732	positive regulation of protein catabolic process	3.8e-05	0.00115	3.5	12675	84	603	14	[AKT1 - v-akt murine thymoma viral oncogene homolog 1, SUMO1 - small ubiquitin-like modifier 1, TAF1 - taf1 rna polymerase ii, tata box binding protein (tbp)-associated factor, 250kda, GNB2L1 - guanine nucleotide binding protein (g protein), beta polypeptide 2-like 1, CUL4B - cullin 4b, SUMO2 - small ubiquitin-like modifier 2, NEDD4 - neural precursor cell expressed, developmentally down-regulate…
GO:0009966	regulation of signal transduction	4.09e-05	0.00123	1.41	12675	1772	603	119	[PARK2 - parkinson protein 2, e3 ubiquitin protein ligase (parkin), CDK1 - cyclin-dependent kinase 1, TRIM24 - tripartite motif containing 24, IKBKG - inhibitor of kappa light polypeptide gene enhancer in b-cells, kinase gamma, CDH1 - cadherin 1, type 1, e-cadherin (epithelial), CDC42 - cell division cycle 42, FLT1 - fms-related tyrosine kinase 1, CDH2 - cadherin 2, type 1, n-cadherin (neuronal),…
GO:0071560	cellular response to transforming growth factor beta stimulus	4.24e-05	0.00127	2.81	12675	142	603	19	[UBA52 - ubiquitin a-52 residue ribosomal protein fusion product 1, SP1 - sp1 transcription factor, CDK9 - cyclin-dependent kinase 9, SMURF2 - smad specific e3 ubiquitin protein ligase 2, SKIL - ski-like oncogene, SMAD2 - smad family member 2, UCHL5 - ubiquitin carboxyl-terminal hydrolase l5, NEDD8 - neural precursor cell expressed, developmentally down-regulated 8, SMURF1 - smad specific e3 ubiq…
GO:0043486	histone exchange	4.42e-05	0.00132	5.8	12675	29	603	8	[RBBP7 - retinoblastoma binding protein 7, CENPA - centromere protein a, SMARCA5 - swi/snf related, matrix associated, actin dependent regulator of chromatin, subfamily a, member 5, NPM1 - nucleophosmin (nucleolar phosphoprotein b23, numatrin), MLF1IP - mlf1 interacting protein, NASP - nuclear autoantigenic sperm protein (histone-binding), HJURP - holliday junction recognition protein, RBBP4 - re…
GO:0043069	negative regulation of programmed cell death	4.51e-05	0.00135	1.79	12675	588	603	50	[PRKAA1 - protein kinase, amp-activated, alpha 1 catalytic subunit, PARK2 - parkinson protein 2, e3 ubiquitin protein ligase (parkin), CDK1 - cyclin-dependent kinase 1, MIF - macrophage migration inhibitory factor (glycosylation-inhibiting factor), RELA - v-rel avian reticuloendotheliosis viral oncogene homolog a, KDR - kinase insert domain receptor (a type iii receptor tyrosine kinase), CD74 - c…
GO:0090068	positive regulation of cell cycle process	4.53e-05	0.00135	2.5	12675	193	603	23	[CDK4 - cyclin-dependent kinase 4, UBA52 - ubiquitin a-52 residue ribosomal protein fusion product 1, PRKACA - protein kinase, camp-dependent, catalytic, alpha, AKT1 - v-akt murine thymoma viral oncogene homolog 1, RB1 - retinoblastoma 1, CDC42 - cell division cycle 42, BRCA1 - breast cancer 1, early onset, CDKN1A - cyclin-dependent kinase inhibitor 1a (p21, cip1), TERF1 - telomeric repeat bindin…
GO:0045727	positive regulation of translation	4.56e-05	0.00136	4.2	12675	55	603	11	[RPS4X - ribosomal protein s4, x-linked, EIF4A3 - eukaryotic translation initiation factor 4a3, CDK4 - cyclin-dependent kinase 4, ELAVL1 - elav (embryonic lethal, abnormal vision, drosophila)-like 1 (hu antigen r), NPM1 - nucleophosmin (nucleolar phosphoprotein b23, numatrin), EP300 - e1a binding protein p300, PTK2B - protein tyrosine kinase 2 beta, RPS27L - ribosomal protein s27-like, MAPK1 - mi…
GO:0071559	response to transforming growth factor beta	4.68e-05	0.00139	2.79	12675	143	603	19	[UBA52 - ubiquitin a-52 residue ribosomal protein fusion product 1, SP1 - sp1 transcription factor, CDK9 - cyclin-dependent kinase 9, SMURF2 - smad specific e3 ubiquitin protein ligase 2, SKIL - ski-like oncogene, SMAD2 - smad family member 2, UCHL5 - ubiquitin carboxyl-terminal hydrolase l5, NEDD8 - neural precursor cell expressed, developmentally down-regulated 8, SMURF1 - smad specific e3 ubiq…
GO:0007165	signal transduction	4.82e-05	0.00143	1.27	12675	3233	603	196	[DNAJA1 - dnaj (hsp40) homolog, subfamily a, member 1, PITPNM1 - phosphatidylinositol transfer protein, membrane-associated 1, BRCA1 - breast cancer 1, early onset, GDI1 - gdp dissociation inhibitor 1, CD2AP - cd2-associated protein, GDI2 - gdp dissociation inhibitor 2, RELA - v-rel avian reticuloendotheliosis viral oncogene homolog a, NCOR1 - nuclear receptor corepressor 1, PRMT1 - protein argin…
GO:0031055	chromatin remodeling at centromere	4.86e-05	0.00143	6.69	12675	22	603	7	[RBBP7 - retinoblastoma binding protein 7, CENPA - centromere protein a, SMARCA5 - swi/snf related, matrix associated, actin dependent regulator of chromatin, subfamily a, member 5, NPM1 - nucleophosmin (nucleolar phosphoprotein b23, numatrin), MLF1IP - mlf1 interacting protein, HJURP - holliday junction recognition protein, RBBP4 - retinoblastoma binding protein 4]
GO:0034723	DNA replication-dependent nucleosome organization	4.95e-05	0.00146	10.51	12675	10	603	5	[HAT1 - histone acetyltransferase 1, NASP - nuclear autoantigenic sperm protein (histone-binding), ASF1A - anti-silencing function 1a histone chaperone, BAZ1B - bromodomain adjacent to zinc finger domain, 1b, RBBP4 - retinoblastoma binding protein 4]
GO:0043984	histone H4-K16 acetylation	4.95e-05	0.00145	10.51	12675	10	603	5	[MSL2 - male-specific lethal 2 homolog (drosophila), MSL3 - male-specific lethal 3 homolog (drosophila), KAT8 - k(lysine) acetyltransferase 8, KMT2A - lysine (k)-specific methyltransferase 2a, PHF20 - phd finger protein 20]
GO:0007004	telomere maintenance via telomerase	4.95e-05	0.00145	10.51	12675	10	603	5	[POT1 - protection of telomeres 1, PINX1 - pin2/terf1 interacting, telomerase inhibitor 1, TERF1 - telomeric repeat binding factor (nima-interacting) 1, TERF2 - telomeric repeat binding factor 2, TERF2IP - telomeric repeat binding factor 2, interacting protein]
GO:0007569	cell aging	5.44e-05	0.00159	4.13	12675	56	603	11	[TP53 - tumor protein p53, ICAM1 - intercellular adhesion molecule 1, NPM1 - nucleophosmin (nucleolar phosphoprotein b23, numatrin), CDK1 - cyclin-dependent kinase 1, PRKCD - protein kinase c, delta, CDKN1A - cyclin-dependent kinase inhibitor 1a (p21, cip1), KAT6A - k(lysine) acetyltransferase 6a, MIF - macrophage migration inhibitory factor (glycosylation-inhibiting factor), TERF2 - telomeric re…
GO:0006260	DNA replication	5.48e-05	0.0016	2.68	12675	157	603	20	[POT1 - protection of telomeres 1, RBBP7 - retinoblastoma binding protein 7, MCM7 - minichromosome maintenance complex component 7, PINX1 - pin2/terf1 interacting, telomerase inhibitor 1, CDK1 - cyclin-dependent kinase 1, TK1 - thymidine kinase 1, soluble, TERF1 - telomeric repeat binding factor (nima-interacting) 1, TERF2 - telomeric repeat binding factor 2, RBBP4 - retinoblastoma binding protei…
GO:1901992	positive regulation of mitotic cell cycle phase transition	5.54e-05	0.00161	4.98	12675	38	603	9	[CUL4B - cullin 4b, CDK4 - cyclin-dependent kinase 4, EGFR - epidermal growth factor receptor, AKT1 - v-akt murine thymoma viral oncogene homolog 1, ANXA1 - annexin a1, APP - amyloid beta (a4) precursor protein, RB1 - retinoblastoma 1, ESPL1 - extra spindle pole bodies homolog 1 (s. cerevisiae), BRD4 - bromodomain containing 4]
GO:0043410	positive regulation of MAPK cascade	5.87e-05	0.0017	2.13	12675	306	603	31	[PRKAA1 - protein kinase, amp-activated, alpha 1 catalytic subunit, ICAM1 - intercellular adhesion molecule 1, UBA52 - ubiquitin a-52 residue ribosomal protein fusion product 1, ERCC6 - excision repair cross-complementing rodent repair deficiency, complementation group 6, SHC1 - shc (src homology 2 domain containing) transforming protein 1, CDK1 - cyclin-dependent kinase 1, FGFR3 - fibroblast gro…
GO:0009203	ribonucleoside triphosphate catabolic process	5.97e-05	0.00173	2.23	12675	264	603	28	[ERCC6 - excision repair cross-complementing rodent repair deficiency, complementation group 6, CDC42 - cell division cycle 42, MYH10 - myosin, heavy chain 10, non-muscle, CCNH - cyclin h, EIF4A3 - eukaryotic translation initiation factor 4a3, GTF2H2 - general transcription factor iih, polypeptide 2, 44kda, GTF2H3 - general transcription factor iih, polypeptide 3, 34kda, GTF2H1 - general transcri…
GO:0009207	purine ribonucleoside triphosphate catabolic process	5.97e-05	0.00172	2.23	12675	264	603	28	[ERCC6 - excision repair cross-complementing rodent repair deficiency, complementation group 6, CDC42 - cell division cycle 42, MYH10 - myosin, heavy chain 10, non-muscle, CCNH - cyclin h, EIF4A3 - eukaryotic translation initiation factor 4a3, GTF2H2 - general transcription factor iih, polypeptide 2, 44kda, GTF2H3 - general transcription factor iih, polypeptide 3, 34kda, GTF2H1 - general transcri…
GO:0043066	negative regulation of apoptotic process	6.34e-05	0.00183	1.78	12675	580	603	49	[PRKAA1 - protein kinase, amp-activated, alpha 1 catalytic subunit, PARK2 - parkinson protein 2, e3 ubiquitin protein ligase (parkin), CDK1 - cyclin-dependent kinase 1, MIF - macrophage migration inhibitory factor (glycosylation-inhibiting factor), RELA - v-rel avian reticuloendotheliosis viral oncogene homolog a, KDR - kinase insert domain receptor (a type iii receptor tyrosine kinase), CD74 - c…
GO:0071453	cellular response to oxygen levels	6.46e-05	0.00186	3.34	12675	88	603	14	[PRKAA1 - protein kinase, amp-activated, alpha 1 catalytic subunit, ICAM1 - intercellular adhesion molecule 1, UBA52 - ubiquitin a-52 residue ribosomal protein fusion product 1, VEGFA - vascular endothelial growth factor a, AKT1 - v-akt murine thymoma viral oncogene homolog 1, VHL - von hippel-lindau tumor suppressor, e3 ubiquitin protein ligase, UBC - ubiquitin c, TP53 - tumor protein p53, EPAS1…
GO:0000289	nuclear-transcribed mRNA poly(A) tail shortening	6.7e-05	0.00192	6.4	12675	23	603	7	[EIF4A3 - eukaryotic translation initiation factor 4a3, EIF4A1 - eukaryotic translation initiation factor 4a1, CNOT1 - ccr4-not transcription complex, subunit 1, EIF4A2 - eukaryotic translation initiation factor 4a2, PAN2 - pan2 poly(a) specific ribonuclease subunit homolog (s. cerevisiae), CNOT10 - ccr4-not transcription complex, subunit 10, PABPC1 - poly(a) binding protein, cytoplasmic 1]
GO:0009146	purine nucleoside triphosphate catabolic process	6.82e-05	0.00195	2.21	12675	266	603	28	[ERCC6 - excision repair cross-complementing rodent repair deficiency, complementation group 6, CDC42 - cell division cycle 42, MYH10 - myosin, heavy chain 10, non-muscle, CCNH - cyclin h, EIF4A3 - eukaryotic translation initiation factor 4a3, GTF2H2 - general transcription factor iih, polypeptide 2, 44kda, GTF2H3 - general transcription factor iih, polypeptide 3, 34kda, GTF2H1 - general transcri…
GO:1901989	positive regulation of cell cycle phase transition	6.91e-05	0.00197	4.85	12675	39	603	9	[CUL4B - cullin 4b, CDK4 - cyclin-dependent kinase 4, EGFR - epidermal growth factor receptor, AKT1 - v-akt murine thymoma viral oncogene homolog 1, ANXA1 - annexin a1, APP - amyloid beta (a4) precursor protein, RB1 - retinoblastoma 1, ESPL1 - extra spindle pole bodies homolog 1 (s. cerevisiae), BRD4 - bromodomain containing 4]
GO:0070482	response to oxygen levels	6.93e-05	0.00197	2.34	12675	225	603	25	[TXN2 - thioredoxin 2, PRKAA1 - protein kinase, amp-activated, alpha 1 catalytic subunit, ICAM1 - intercellular adhesion molecule 1, UBA52 - ubiquitin a-52 residue ribosomal protein fusion product 1, ERCC3 - excision repair cross-complementing rodent repair deficiency, complementation group 3, NOS2 - nitric oxide synthase 2, inducible, UBC - ubiquitin c, PGF - placental growth factor, TP53 - tumo…
GO:0006366	transcription from RNA polymerase II promoter	6.95e-05	0.00197	2	12675	367	603	35	[ERCC6 - excision repair cross-complementing rodent repair deficiency, complementation group 6, MSL3 - male-specific lethal 3 homolog (drosophila), MAGOH - mago-nashi homolog, proliferation-associated (drosophila), ERCC3 - excision repair cross-complementing rodent repair deficiency, complementation group 3, TRIM24 - tripartite motif containing 24, TAF1 - taf1 rna polymerase ii, tata box binding …
GO:0000090	mitotic anaphase	7.05e-05	0.002	14.01	12675	6	603	4	[ANAPC10 - anaphase promoting complex subunit 10, ANAPC4 - anaphase promoting complex subunit 4, CUL3 - cullin 3, ANAPC5 - anaphase promoting complex subunit 5]
GO:0007059	chromosome segregation	7.15e-05	0.00202	3.5	12675	78	603	13	[RCC1 - regulator of chromosome condensation 1, SRPK1 - srsf protein kinase 1, BRCA1 - breast cancer 1, early onset, BRD4 - bromodomain containing 4, RAD21 - rad21 homolog (s. pombe), UBE2I - ubiquitin-conjugating enzyme e2i, MMS19 - mms19 nucleotide excision repair homolog (s. cerevisiae), LATS1 - large tumor suppressor kinase 1, SLC25A5 - solute carrier family 25 (mitochondrial carrier; adenine…
GO:0006306	DNA methylation	7.47e-05	0.0021	5.42	12675	31	603	8	[PRMT7 - protein arginine methyltransferase 7, SMARCA4 - swi/snf related, matrix associated, actin dependent regulator of chromatin, subfamily a, member 4, ATF7IP - activating transcription factor 7 interacting protein, MGMT - o-6-methylguanine-dna methyltransferase, DNMT3B - dna (cytosine-5-)-methyltransferase 3 beta, GATAD2A - gata zinc finger domain containing 2a, KMT2A - lysine (k)-specific m…
GO:0006305	DNA alkylation	7.47e-05	0.0021	5.42	12675	31	603	8	[PRMT7 - protein arginine methyltransferase 7, SMARCA4 - swi/snf related, matrix associated, actin dependent regulator of chromatin, subfamily a, member 4, ATF7IP - activating transcription factor 7 interacting protein, MGMT - o-6-methylguanine-dna methyltransferase, DNMT3B - dna (cytosine-5-)-methyltransferase 3 beta, GATAD2A - gata zinc finger domain containing 2a, KMT2A - lysine (k)-specific m…
GO:0060548	negative regulation of cell death	7.55e-05	0.00212	1.74	12675	616	603	51	[PRKAA1 - protein kinase, amp-activated, alpha 1 catalytic subunit, PARK2 - parkinson protein 2, e3 ubiquitin protein ligase (parkin), CDK1 - cyclin-dependent kinase 1, MIF - macrophage migration inhibitory factor (glycosylation-inhibiting factor), RELA - v-rel avian reticuloendotheliosis viral oncogene homolog a, KDR - kinase insert domain receptor (a type iii receptor tyrosine kinase), CD74 - c…
GO:0043405	regulation of MAP kinase activity	7.64e-05	0.00214	2.28	12675	240	603	26	[PRKAA1 - protein kinase, amp-activated, alpha 1 catalytic subunit, UBA52 - ubiquitin a-52 residue ribosomal protein fusion product 1, ERCC6 - excision repair cross-complementing rodent repair deficiency, complementation group 6, SHC1 - shc (src homology 2 domain containing) transforming protein 1, CDK1 - cyclin-dependent kinase 1, IKBKG - inhibitor of kappa light polypeptide gene enhancer in b-c…
GO:0042127	regulation of cell proliferation	7.71e-05	0.00215	1.52	12675	1119	603	81	[PRKAA1 - protein kinase, amp-activated, alpha 1 catalytic subunit, CDC20 - cell division cycle 20, CDK1 - cyclin-dependent kinase 1, TRIM24 - tripartite motif containing 24, NOS2 - nitric oxide synthase 2, inducible, CAPN1 - calpain 1, (mu/i) large subunit, CDH1 - cadherin 1, type 1, e-cadherin (epithelial), FLT1 - fms-related tyrosine kinase 1, CDC42 - cell division cycle 42, DNAJA2 - dnaj (hsp…
GO:0009143	nucleoside triphosphate catabolic process	7.78e-05	0.00217	2.2	12675	268	603	28	[ERCC6 - excision repair cross-complementing rodent repair deficiency, complementation group 6, CDC42 - cell division cycle 42, MYH10 - myosin, heavy chain 10, non-muscle, CCNH - cyclin h, EIF4A3 - eukaryotic translation initiation factor 4a3, GTF2H2 - general transcription factor iih, polypeptide 2, 44kda, GTF2H3 - general transcription factor iih, polypeptide 3, 34kda, GTF2H1 - general transcri…
GO:0044344	cellular response to fibroblast growth factor stimulus	7.84e-05	0.00218	2.61	12675	161	603	20	[FIBP - fibroblast growth factor (acidic) intracellular binding protein, UBA52 - ubiquitin a-52 residue ribosomal protein fusion product 1, PRKACB - protein kinase, camp-dependent, catalytic, beta, SHC1 - shc (src homology 2 domain containing) transforming protein 1, CDK1 - cyclin-dependent kinase 1, PRKACA - protein kinase, camp-dependent, catalytic, alpha, AKT1 - v-akt murine thymoma viral onco…
GO:0038093	Fc receptor signaling pathway	7.91e-05	0.00219	2.42	12675	200	603	23	[UBA52 - ubiquitin a-52 residue ribosomal protein fusion product 1, SHC1 - shc (src homology 2 domain containing) transforming protein 1, AKT1 - v-akt murine thymoma viral oncogene homolog 1, CDK1 - cyclin-dependent kinase 1, FGFR3 - fibroblast growth factor receptor 3, IKBKG - inhibitor of kappa light polypeptide gene enhancer in b-cells, kinase gamma, MAPK3 - mitogen-activated protein kinase 3,…
GO:0031331	positive regulation of cellular catabolic process	8.51e-05	0.00236	2.98	12675	113	603	16	[CNOT1 - ccr4-not transcription complex, subunit 1, PRKAA1 - protein kinase, amp-activated, alpha 1 catalytic subunit, AKT1 - v-akt murine thymoma viral oncogene homolog 1, SUMO1 - small ubiquitin-like modifier 1, TAF1 - taf1 rna polymerase ii, tata box binding protein (tbp)-associated factor, 250kda, GNB2L1 - guanine nucleotide binding protein (g protein), beta polypeptide 2-like 1, PABPC1 - pol…
GO:1901028	regulation of mitochondrial outer membrane permeabilization involved in apoptotic signaling pathway	8.54e-05	0.00236	4.73	12675	40	603	9	[TP53 - tumor protein p53, AKT1 - v-akt murine thymoma viral oncogene homolog 1, SLC25A5 - solute carrier family 25 (mitochondrial carrier; adenine nucleotide translocator), member 5, GSK3B - glycogen synthase kinase 3 beta, YWHAZ - tyrosine 3-monooxygenase/tryptophan 5-monooxygenase activation protein, zeta polypeptide, YWHAQ - tyrosine 3-monooxygenase/tryptophan 5-monooxygenase activation prote…
GO:0030522	intracellular receptor signaling pathway	8.56e-05	0.00236	2.6	12675	162	603	20	[CALCOCO1 - calcium binding and coiled-coil domain 1, UBA52 - ubiquitin a-52 residue ribosomal protein fusion product 1, MED24 - mediator complex subunit 24, DNAJA1 - dnaj (hsp40) homolog, subfamily a, member 1, DAXX - death-domain associated protein, IKBKG - inhibitor of kappa light polypeptide gene enhancer in b-cells, kinase gamma, AR - androgen receptor, CDK7 - cyclin-dependent kinase 7, RB1 …
GO:0006337	nucleosome disassembly	8.92e-05	0.00245	7.42	12675	17	603	6	[SMARCB1 - swi/snf related, matrix associated, actin dependent regulator of chromatin, subfamily b, member 1, SMARCC1 - swi/snf related, matrix associated, actin dependent regulator of chromatin, subfamily c, member 1, SMARCA4 - swi/snf related, matrix associated, actin dependent regulator of chromatin, subfamily a, member 4, SMARCD1 - swi/snf related, matrix associated, actin dependent regulator…
GO:0032986	protein-DNA complex disassembly	8.92e-05	0.00244	7.42	12675	17	603	6	[SMARCB1 - swi/snf related, matrix associated, actin dependent regulator of chromatin, subfamily b, member 1, SMARCC1 - swi/snf related, matrix associated, actin dependent regulator of chromatin, subfamily c, member 1, SMARCA4 - swi/snf related, matrix associated, actin dependent regulator of chromatin, subfamily a, member 4, SMARCD1 - swi/snf related, matrix associated, actin dependent regulator…
GO:0006152	purine nucleoside catabolic process	0.000101	0.00275	2.16	12675	272	603	28	[ERCC6 - excision repair cross-complementing rodent repair deficiency, complementation group 6, CDC42 - cell division cycle 42, MYH10 - myosin, heavy chain 10, non-muscle, CCNH - cyclin h, EIF4A3 - eukaryotic translation initiation factor 4a3, GTF2H2 - general transcription factor iih, polypeptide 2, 44kda, GTF2H3 - general transcription factor iih, polypeptide 3, 34kda, GTF2H1 - general transcri…
GO:0046130	purine ribonucleoside catabolic process	0.000101	0.00275	2.16	12675	272	603	28	[ERCC6 - excision repair cross-complementing rodent repair deficiency, complementation group 6, CDC42 - cell division cycle 42, MYH10 - myosin, heavy chain 10, non-muscle, CCNH - cyclin h, EIF4A3 - eukaryotic translation initiation factor 4a3, GTF2H2 - general transcription factor iih, polypeptide 2, 44kda, GTF2H3 - general transcription factor iih, polypeptide 3, 34kda, GTF2H1 - general transcri…
GO:0006282	regulation of DNA repair	0.000101	0.00274	4.2	12675	50	603	10	[ERCC8 - excision repair cross-complementing rodent repair deficiency, complementation group 8, EGFR - epidermal growth factor receptor, CDK9 - cyclin-dependent kinase 9, H2AFX - h2a histone family, member x, DEK - dek oncogene, RPS3 - ribosomal protein s3, UBE2V2 - ubiquitin-conjugating enzyme e2 variant 2, BRCA1 - breast cancer 1, early onset, MGMT - o-6-methylguanine-dna methyltransferase, TER…
GO:0071774	response to fibroblast growth factor	0.000102	0.00276	2.56	12675	164	603	20	[FIBP - fibroblast growth factor (acidic) intracellular binding protein, UBA52 - ubiquitin a-52 residue ribosomal protein fusion product 1, PRKACB - protein kinase, camp-dependent, catalytic, beta, SHC1 - shc (src homology 2 domain containing) transforming protein 1, CDK1 - cyclin-dependent kinase 1, PRKACA - protein kinase, camp-dependent, catalytic, alpha, AKT1 - v-akt murine thymoma viral onco…
GO:0018076	N-terminal peptidyl-lysine acetylation	0.000107	0.0029	21.02	12675	3	603	3	[EP300 - e1a binding protein p300, CREBBP - creb binding protein, KAT2B - k(lysine) acetyltransferase 2b]
GO:0048010	vascular endothelial growth factor receptor signaling pathway	0.000121	0.00327	5.89	12675	25	603	7	[KDR - kinase insert domain receptor (a type iii receptor tyrosine kinase), VEGFB - vascular endothelial growth factor b, VEGFA - vascular endothelial growth factor a, PTK2B - protein tyrosine kinase 2 beta, FLT1 - fms-related tyrosine kinase 1, PGF - placental growth factor, MAPK14 - mitogen-activated protein kinase 14]
GO:0032386	regulation of intracellular transport	0.000123	0.00331	2.02	12675	333	603	32	[PRKACA - protein kinase, camp-dependent, catalytic, alpha, CDK1 - cyclin-dependent kinase 1, CDH1 - cadherin 1, type 1, e-cadherin (epithelial), CDC42 - cell division cycle 42, GDI1 - gdp dissociation inhibitor 1, TP53 - tumor protein p53, EGFR - epidermal growth factor receptor, C2CD5 - c2 calcium-dependent domain containing 5, PTK2B - protein tyrosine kinase 2 beta, EP300 - e1a binding protein…
GO:0009205	purine ribonucleoside triphosphate metabolic process	0.000124	0.00333	2.07	12675	304	603	30	[ERCC6 - excision repair cross-complementing rodent repair deficiency, complementation group 6, CDC42 - cell division cycle 42, MYH10 - myosin, heavy chain 10, non-muscle, NME1 - nme/nm23 nucleoside diphosphate kinase 1, CCNH - cyclin h, EIF4A3 - eukaryotic translation initiation factor 4a3, GTF2H2 - general transcription factor iih, polypeptide 2, 44kda, GTF2H3 - general transcription factor iih…
GO:0071156	regulation of cell cycle arrest	0.000135	0.00361	3.13	12675	94	603	14	[CDK5 - cyclin-dependent kinase 5, UBA52 - ubiquitin a-52 residue ribosomal protein fusion product 1, CDK4 - cyclin-dependent kinase 4, CDK9 - cyclin-dependent kinase 9, PRKACA - protein kinase, camp-dependent, catalytic, alpha, BRCA1 - breast cancer 1, early onset, CDKN1A - cyclin-dependent kinase inhibitor 1a (p21, cip1), MIF - macrophage migration inhibitory factor (glycosylation-inhibiting fa…
GO:0071103	DNA conformation change	0.000138	0.00369	3.29	12675	83	603	13	[POT1 - protection of telomeres 1, HAT1 - histone acetyltransferase 1, MCM7 - minichromosome maintenance complex component 7, CDK1 - cyclin-dependent kinase 1, CHD3 - chromodomain helicase dna binding protein 3, ERCC3 - excision repair cross-complementing rodent repair deficiency, complementation group 3, SRPK1 - srsf protein kinase 1, XRCC6 - x-ray repair complementing defective repair in chines…
GO:0090101	negative regulation of transmembrane receptor protein serine/threonine kinase signaling pathway	0.000138	0.00369	3.29	12675	83	603	13	[UBA52 - ubiquitin a-52 residue ribosomal protein fusion product 1, SKIL - ski-like oncogene, SMURF2 - smad specific e3 ubiquitin protein ligase 2, SMAD2 - smad family member 2, UCHL5 - ubiquitin carboxyl-terminal hydrolase l5, UBC - ubiquitin c, SMURF1 - smad specific e3 ubiquitin protein ligase 1, TP53 - tumor protein p53, NEDD4L - neural precursor cell expressed, developmentally down-regulated…
GO:1902806	regulation of cell cycle G1/S phase transition	0.000144	0.00383	2.85	12675	118	603	16	[UBA52 - ubiquitin a-52 residue ribosomal protein fusion product 1, SMARCA4 - swi/snf related, matrix associated, actin dependent regulator of chromatin, subfamily a, member 4, AKT1 - v-akt murine thymoma viral oncogene homolog 1, RPS27L - ribosomal protein s27-like, RB1 - retinoblastoma 1, CDKN1A - cyclin-dependent kinase inhibitor 1a (p21, cip1), UBC - ubiquitin c, BID - bh3 interacting domain …
GO:2000045	regulation of G1/S transition of mitotic cell cycle	0.000144	0.00382	2.85	12675	118	603	16	[UBA52 - ubiquitin a-52 residue ribosomal protein fusion product 1, SMARCA4 - swi/snf related, matrix associated, actin dependent regulator of chromatin, subfamily a, member 4, AKT1 - v-akt murine thymoma viral oncogene homolog 1, RPS27L - ribosomal protein s27-like, RB1 - retinoblastoma 1, CDKN1A - cyclin-dependent kinase inhibitor 1a (p21, cip1), UBC - ubiquitin c, BID - bh3 interacting domain …
GO:0006278	RNA-dependent DNA replication	0.000144	0.00381	8.76	12675	12	603	5	[POT1 - protection of telomeres 1, PINX1 - pin2/terf1 interacting, telomerase inhibitor 1, TERF1 - telomeric repeat binding factor (nima-interacting) 1, TERF2 - telomeric repeat binding factor 2, TERF2IP - telomeric repeat binding factor 2, interacting protein]
GO:0030521	androgen receptor signaling pathway	0.000155	0.0041	4.4	12675	43	603	9	[DAXX - death-domain associated protein, DNAJA1 - dnaj (hsp40) homolog, subfamily a, member 1, MED24 - mediator complex subunit 24, AR - androgen receptor, CDK7 - cyclin-dependent kinase 7, RB1 - retinoblastoma 1, BRCA1 - breast cancer 1, early onset, KAT5 - k(lysine) acetyltransferase 5, MED14 - mediator complex subunit 14]
GO:0042454	ribonucleoside catabolic process	0.000156	0.00411	2.11	12675	279	603	28	[ERCC6 - excision repair cross-complementing rodent repair deficiency, complementation group 6, CDC42 - cell division cycle 42, MYH10 - myosin, heavy chain 10, non-muscle, CCNH - cyclin h, EIF4A3 - eukaryotic translation initiation factor 4a3, GTF2H2 - general transcription factor iih, polypeptide 2, 44kda, GTF2H3 - general transcription factor iih, polypeptide 3, 34kda, GTF2H1 - general transcri…
GO:0006353	DNA-templated transcription, termination	0.000156	0.00412	3.25	12675	84	603	13	[TAF1B - tata box binding protein (tbp)-associated factor, rna polymerase i, b, 63kda, TAF1A - tata box binding protein (tbp)-associated factor, rna polymerase i, a, 48kda, MAGOH - mago-nashi homolog, proliferation-associated (drosophila), ERCC3 - excision repair cross-complementing rodent repair deficiency, complementation group 3, CDK7 - cyclin-dependent kinase 7, GTF2H4 - general transcription…
GO:0009144	purine nucleoside triphosphate metabolic process	0.000156	0.00411	2.05	12675	308	603	30	[ERCC6 - excision repair cross-complementing rodent repair deficiency, complementation group 6, CDC42 - cell division cycle 42, MYH10 - myosin, heavy chain 10, non-muscle, NME1 - nme/nm23 nucleoside diphosphate kinase 1, CCNH - cyclin h, EIF4A3 - eukaryotic translation initiation factor 4a3, GTF2H2 - general transcription factor iih, polypeptide 2, 44kda, GTF2H3 - general transcription factor iih…
GO:0051322	anaphase	0.000158	0.00415	12.01	12675	7	603	4	[ANAPC10 - anaphase promoting complex subunit 10, ANAPC4 - anaphase promoting complex subunit 4, ANAPC5 - anaphase promoting complex subunit 5, CUL3 - cullin 3]
GO:0032870	cellular response to hormone stimulus	0.000163	0.00426	1.97	12675	353	603	33	[PRKAA1 - protein kinase, amp-activated, alpha 1 catalytic subunit, H2AFZ - h2a histone family, member z, SHC1 - shc (src homology 2 domain containing) transforming protein 1, PRKACB - protein kinase, camp-dependent, catalytic, beta, PRKACA - protein kinase, camp-dependent, catalytic, alpha, EEF2K - eukaryotic elongation factor-2 kinase, CDK1 - cyclin-dependent kinase 1, TRIM24 - tripartite motif…
GO:0030162	regulation of proteolysis	0.000163	0.00425	1.94	12675	368	603	34	[PRKACA - protein kinase, camp-dependent, catalytic, alpha, CDH1 - cadherin 1, type 1, e-cadherin (epithelial), TAF1 - taf1 rna polymerase ii, tata box binding protein (tbp)-associated factor, 250kda, SUMO2 - small ubiquitin-like modifier 2, SPINT1 - serine peptidase inhibitor, kunitz type 1, PTK2B - protein tyrosine kinase 2 beta, EP300 - e1a binding protein p300, RET - ret proto-oncogene, NGFRA…
GO:0009199	ribonucleoside triphosphate metabolic process	0.000166	0.00432	2.04	12675	309	603	30	[ERCC6 - excision repair cross-complementing rodent repair deficiency, complementation group 6, CDC42 - cell division cycle 42, MYH10 - myosin, heavy chain 10, non-muscle, NME1 - nme/nm23 nucleoside diphosphate kinase 1, CCNH - cyclin h, EIF4A3 - eukaryotic translation initiation factor 4a3, GTF2H2 - general transcription factor iih, polypeptide 2, 44kda, GTF2H3 - general transcription factor iih…
GO:0042770	signal transduction in response to DNA damage	0.000169	0.00441	3.07	12675	96	603	14	[UBA52 - ubiquitin a-52 residue ribosomal protein fusion product 1, USP10 - ubiquitin specific peptidase 10, BRCA1 - breast cancer 1, early onset, CDKN1A - cyclin-dependent kinase inhibitor 1a (p21, cip1), MIF - macrophage migration inhibitory factor (glycosylation-inhibiting factor), UBC - ubiquitin c, BID - bh3 interacting domain death agonist, PSMC6 - proteasome (prosome, macropain) 26s subuni…
GO:0043414	macromolecule methylation	0.000175	0.00455	2.92	12675	108	603	15	[PRMT7 - protein arginine methyltransferase 7, SETD8 - set domain containing (lysine methyltransferase) 8, SMARCA4 - swi/snf related, matrix associated, actin dependent regulator of chromatin, subfamily a, member 4, DNMT3B - dna (cytosine-5-)-methyltransferase 3 beta, PRMT1 - protein arginine methyltransferase 1, SUV420H1 - suppressor of variegation 4-20 homolog 1 (drosophila), PRMT8 - protein ar…
GO:0001666	response to hypoxia	0.000178	0.00462	2.29	12675	211	603	23	[ICAM1 - intercellular adhesion molecule 1, PRKAA1 - protein kinase, amp-activated, alpha 1 catalytic subunit, TXN2 - thioredoxin 2, UBA52 - ubiquitin a-52 residue ribosomal protein fusion product 1, VEGFA - vascular endothelial growth factor a, ERCC3 - excision repair cross-complementing rodent repair deficiency, complementation group 3, AKT1 - v-akt murine thymoma viral oncogene homolog 1, NOS2…
GO:0006342	chromatin silencing	0.00018	0.00466	6.64	12675	19	603	6	[HAT1 - histone acetyltransferase 1, SMARCA4 - swi/snf related, matrix associated, actin dependent regulator of chromatin, subfamily a, member 4, SMARCA5 - swi/snf related, matrix associated, actin dependent regulator of chromatin, subfamily a, member 5, SUV39H1 - suppressor of variegation 3-9 homolog 1 (drosophila), DNMT3B - dna (cytosine-5-)-methyltransferase 3 beta, BAZ2A - bromodomain adjacen…
GO:0051091	positive regulation of sequence-specific DNA binding transcription factor activity	0.000186	0.0048	2.34	12675	198	603	22	[SMARCB1 - swi/snf related, matrix associated, actin dependent regulator of chromatin, subfamily b, member 1, ICAM1 - intercellular adhesion molecule 1, UBA52 - ubiquitin a-52 residue ribosomal protein fusion product 1, SMARCA4 - swi/snf related, matrix associated, actin dependent regulator of chromatin, subfamily a, member 4, VEGFA - vascular endothelial growth factor a, NPM1 - nucleophosmin (nu…
GO:0032091	negative regulation of protein binding	0.000187	0.00481	4.3	12675	44	603	9	[IFIT2 - interferon-induced protein with tetratricopeptide repeats 2, ITGA4 - integrin, alpha 4 (antigen cd49d, alpha 4 subunit of vla-4 receptor), PEX14 - peroxisomal biogenesis factor 14, PRKCD - protein kinase c, delta, MAPK3 - mitogen-activated protein kinase 3, KDM1A - lysine (k)-specific demethylase 1a, GSK3B - glycogen synthase kinase 3 beta, ARRB2 - arrestin, beta 2, AURKA - aurora kinase…
GO:0051084	'de novo' posttranslational protein folding	0.000187	0.0048	4.3	12675	44	603	9	[PFDN6 - prefoldin subunit 6, CD74 - cd74 molecule, major histocompatibility complex, class ii invariant chain, TUBA1B - tubulin, alpha 1b, VBP1 - von hippel-lindau binding protein 1, TUBA1C - tubulin, alpha 1c, PFDN2 - prefoldin subunit 2, PFDN5 - prefoldin subunit 5, HSPA8 - heat shock 70kda protein 8, TUBB2B - tubulin, beta 2b class iib]
GO:0090288	negative regulation of cellular response to growth factor stimulus	0.000199	0.0051	3.18	12675	86	603	13	[UBA52 - ubiquitin a-52 residue ribosomal protein fusion product 1, SKIL - ski-like oncogene, SMURF2 - smad specific e3 ubiquitin protein ligase 2, SMAD2 - smad family member 2, UCHL5 - ubiquitin carboxyl-terminal hydrolase l5, UBC - ubiquitin c, SMURF1 - smad specific e3 ubiquitin protein ligase 1, TP53 - tumor protein p53, NEDD4 - neural precursor cell expressed, developmentally down-regulated …
GO:0023051	regulation of signaling	0.000204	0.0052	1.34	12675	1988	603	127	[PARK2 - parkinson protein 2, e3 ubiquitin protein ligase (parkin), CDC20 - cell division cycle 20, CDK1 - cyclin-dependent kinase 1, TRIM24 - tripartite motif containing 24, IKBKG - inhibitor of kappa light polypeptide gene enhancer in b-cells, kinase gamma, CDH1 - cadherin 1, type 1, e-cadherin (epithelial), CDC42 - cell division cycle 42, FLT1 - fms-related tyrosine kinase 1, CDH2 - cadherin 2…
GO:1900739	regulation of protein insertion into mitochondrial membrane involved in apoptotic signaling pathway	0.000205	0.00524	5.45	12675	27	603	7	[TP53 - tumor protein p53, AKT1 - v-akt murine thymoma viral oncogene homolog 1, YWHAZ - tyrosine 3-monooxygenase/tryptophan 5-monooxygenase activation protein, zeta polypeptide, YWHAQ - tyrosine 3-monooxygenase/tryptophan 5-monooxygenase activation protein, theta polypeptide, YWHAE - tyrosine 3-monooxygenase/tryptophan 5-monooxygenase activation protein, epsilon polypeptide, BID - bh3 interactin…
GO:1900740	positive regulation of protein insertion into mitochondrial membrane involved in apoptotic signaling pathway	0.000205	0.00523	5.45	12675	27	603	7	[TP53 - tumor protein p53, AKT1 - v-akt murine thymoma viral oncogene homolog 1, YWHAZ - tyrosine 3-monooxygenase/tryptophan 5-monooxygenase activation protein, zeta polypeptide, YWHAQ - tyrosine 3-monooxygenase/tryptophan 5-monooxygenase activation protein, theta polypeptide, YWHAE - tyrosine 3-monooxygenase/tryptophan 5-monooxygenase activation protein, epsilon polypeptide, BID - bh3 interactin…
GO:0009154	purine ribonucleotide catabolic process	0.00021	0.00533	2.07	12675	284	603	28	[ERCC6 - excision repair cross-complementing rodent repair deficiency, complementation group 6, CDC42 - cell division cycle 42, MYH10 - myosin, heavy chain 10, non-muscle, CCNH - cyclin h, EIF4A3 - eukaryotic translation initiation factor 4a3, GTF2H2 - general transcription factor iih, polypeptide 2, 44kda, GTF2H3 - general transcription factor iih, polypeptide 3, 34kda, GTF2H1 - general transcri…
GO:0010975	regulation of neuron projection development	0.000222	0.00562	2.21	12675	228	603	24	[CDK5 - cyclin-dependent kinase 5, STK24 - serine/threonine kinase 24, VEGFA - vascular endothelial growth factor a, CDC20 - cell division cycle 20, SKIL - ski-like oncogene, WDR36 - wd repeat domain 36, AKT1 - v-akt murine thymoma viral oncogene homolog 1, VIM - vimentin, GDI1 - gdp dissociation inhibitor 1, NME1 - nme/nm23 nucleoside diphosphate kinase 1, NEDD4 - neural precursor cell expressed…
GO:0009261	ribonucleotide catabolic process	0.000223	0.00563	2.07	12675	285	603	28	[ERCC6 - excision repair cross-complementing rodent repair deficiency, complementation group 6, CDC42 - cell division cycle 42, MYH10 - myosin, heavy chain 10, non-muscle, CCNH - cyclin h, EIF4A3 - eukaryotic translation initiation factor 4a3, GTF2H2 - general transcription factor iih, polypeptide 2, 44kda, GTF2H3 - general transcription factor iih, polypeptide 3, 34kda, GTF2H1 - general transcri…
GO:0032508	DNA duplex unwinding	0.000224	0.00565	4.2	12675	45	603	9	[MCM4 - minichromosome maintenance complex component 4, POT1 - protection of telomeres 1, MCM6 - minichromosome maintenance complex component 6, MCM7 - minichromosome maintenance complex component 7, CHD3 - chromodomain helicase dna binding protein 3, ERCC3 - excision repair cross-complementing rodent repair deficiency, complementation group 3, MCM2 - minichromosome maintenance complex component …
GO:0032204	regulation of telomere maintenance	0.000224	0.00565	8.08	12675	13	603	5	[POT1 - protection of telomeres 1, MYC - v-myc avian myelocytomatosis viral oncogene homolog, TERF1 - telomeric repeat binding factor (nima-interacting) 1, TERF2 - telomeric repeat binding factor 2, TERF2IP - telomeric repeat binding factor 2, interacting protein]
GO:0000165	MAPK cascade	0.000231	0.0058	2.56	12675	148	603	18	[CAMKK2 - calcium/calmodulin-dependent protein kinase kinase 2, beta, UBA52 - ubiquitin a-52 residue ribosomal protein fusion product 1, SHC1 - shc (src homology 2 domain containing) transforming protein 1, CDK1 - cyclin-dependent kinase 1, IKBKG - inhibitor of kappa light polypeptide gene enhancer in b-cells, kinase gamma, FGFR3 - fibroblast growth factor receptor 3, MAPK3 - mitogen-activated pr…
GO:0036293	response to decreased oxygen levels	0.000235	0.0059	2.25	12675	215	603	23	[ICAM1 - intercellular adhesion molecule 1, PRKAA1 - protein kinase, amp-activated, alpha 1 catalytic subunit, TXN2 - thioredoxin 2, UBA52 - ubiquitin a-52 residue ribosomal protein fusion product 1, VEGFA - vascular endothelial growth factor a, ERCC3 - excision repair cross-complementing rodent repair deficiency, complementation group 3, AKT1 - v-akt murine thymoma viral oncogene homolog 1, NOS2…
GO:0009164	nucleoside catabolic process	0.000236	0.0059	2.06	12675	286	603	28	[ERCC6 - excision repair cross-complementing rodent repair deficiency, complementation group 6, CDC42 - cell division cycle 42, MYH10 - myosin, heavy chain 10, non-muscle, CCNH - cyclin h, EIF4A3 - eukaryotic translation initiation factor 4a3, GTF2H2 - general transcription factor iih, polypeptide 2, 44kda, GTF2H3 - general transcription factor iih, polypeptide 3, 34kda, GTF2H1 - general transcri…
GO:0006302	double-strand break repair	0.000236	0.00589	2.97	12675	99	603	14	[SMARCA5 - swi/snf related, matrix associated, actin dependent regulator of chromatin, subfamily a, member 5, H2AFX - h2a histone family, member x, DCLRE1C - dna cross-link repair 1c, DTX3L - deltex 3-like (drosophila), XRCC6 - x-ray repair complementing defective repair in chinese hamster cells 6, BRCA1 - breast cancer 1, early onset, PRKDC - protein kinase, dna-activated, catalytic polypeptide,…
GO:0022604	regulation of cell morphogenesis	0.000245	0.0061	2	12675	316	603	30	[ICAM1 - intercellular adhesion molecule 1, FN1 - fibronectin 1, CDC42 - cell division cycle 42, MYH10 - myosin, heavy chain 10, non-muscle, GDI1 - gdp dissociation inhibitor 1, ANXA7 - annexin a7, KDR - kinase insert domain receptor (a type iii receptor tyrosine kinase), ANAPC2 - anaphase promoting complex subunit 2, ULK1 - unc-51 like autophagy activating kinase 1, PTK2B - protein tyrosine kina…
GO:0043921	modulation by host of viral transcription	0.000247	0.00615	6.31	12675	20	603	6	[SMARCB1 - swi/snf related, matrix associated, actin dependent regulator of chromatin, subfamily b, member 1, SP1 - sp1 transcription factor, TARDBP - tar dna binding protein, SMARCA4 - swi/snf related, matrix associated, actin dependent regulator of chromatin, subfamily a, member 4, EP300 - e1a binding protein p300, HDAC1 - histone deacetylase 1]
GO:0052472	modulation by host of symbiont transcription	0.000247	0.00613	6.31	12675	20	603	6	[SMARCB1 - swi/snf related, matrix associated, actin dependent regulator of chromatin, subfamily b, member 1, SP1 - sp1 transcription factor, TARDBP - tar dna binding protein, SMARCA4 - swi/snf related, matrix associated, actin dependent regulator of chromatin, subfamily a, member 4, EP300 - e1a binding protein p300, HDAC1 - histone deacetylase 1]
GO:0035556	intracellular signal transduction	0.000256	0.00633	1.44	12675	1267	603	87	[PRKACB - protein kinase, camp-dependent, catalytic, beta, PRKACA - protein kinase, camp-dependent, catalytic, alpha, CDK1 - cyclin-dependent kinase 1, IKBKG - inhibitor of kappa light polypeptide gene enhancer in b-cells, kinase gamma, NOS2 - nitric oxide synthase 2, inducible, SHC2 - shc (src homology 2 domain containing) transforming protein 2, CDC42 - cell division cycle 42, BRCA1 - breast ca…
GO:0010646	regulation of cell communication	0.000258	0.00637	1.34	12675	1999	603	127	[PARK2 - parkinson protein 2, e3 ubiquitin protein ligase (parkin), CDC20 - cell division cycle 20, CDK1 - cyclin-dependent kinase 1, TRIM24 - tripartite motif containing 24, IKBKG - inhibitor of kappa light polypeptide gene enhancer in b-cells, kinase gamma, CDH1 - cadherin 1, type 1, e-cadherin (epithelial), CDC42 - cell division cycle 42, FLT1 - fms-related tyrosine kinase 1, CDH2 - cadherin 2…
GO:0031647	regulation of protein stability	0.000264	0.0065	2.82	12675	112	603	15	[TRIM24 - tripartite motif containing 24, VHL - von hippel-lindau tumor suppressor, e3 ubiquitin protein ligase, MAPK1 - mitogen-activated protein kinase 1, CDC42 - cell division cycle 42, TADA2A - transcriptional adaptor 2a, PRKDC - protein kinase, dna-activated, catalytic polypeptide, GAPDH - glyceraldehyde-3-phosphate dehydrogenase, BAG3 - bcl2-associated athanogene 3, PRKCD - protein kinase c…
GO:0034097	response to cytokine	0.000269	0.00661	1.79	12675	471	603	40	[IFIT2 - interferon-induced protein with tetratricopeptide repeats 2, ICAM1 - intercellular adhesion molecule 1, UBA52 - ubiquitin a-52 residue ribosomal protein fusion product 1, TUBA1B - tubulin, alpha 1b, NOS2 - nitric oxide synthase 2, inducible, UBD - ubiquitin d, UBC - ubiquitin c, RELA - v-rel avian reticuloendotheliosis viral oncogene homolog a, EIF4A3 - eukaryotic translation initiation …
GO:0032436	positive regulation of proteasomal ubiquitin-dependent protein catabolic process	0.000284	0.00697	4.54	12675	37	603	8	[SUMO2 - small ubiquitin-like modifier 2, SUMO1 - small ubiquitin-like modifier 1, AKT1 - v-akt murine thymoma viral oncogene homolog 1, UBE2V2 - ubiquitin-conjugating enzyme e2 variant 2, STUB1 - stip1 homology and u-box containing protein 1, e3 ubiquitin protein ligase, GNB2L1 - guanine nucleotide binding protein (g protein), beta polypeptide 2-like 1, TAF1 - taf1 rna polymerase ii, tata box bi…
GO:0009725	response to hormone	0.000289	0.00708	1.66	12675	634	603	50	[PRKAA1 - protein kinase, amp-activated, alpha 1 catalytic subunit, PRKACB - protein kinase, camp-dependent, catalytic, beta, PRKACA - protein kinase, camp-dependent, catalytic, alpha, CDK1 - cyclin-dependent kinase 1, TRIM24 - tripartite motif containing 24, TK1 - thymidine kinase 1, soluble, SHC2 - shc (src homology 2 domain containing) transforming protein 2, BRCA1 - breast cancer 1, early ons…
GO:0090287	regulation of cellular response to growth factor stimulus	0.000293	0.00716	2.59	12675	138	603	17	[VEGFB - vascular endothelial growth factor b, UBA52 - ubiquitin a-52 residue ribosomal protein fusion product 1, VEGFA - vascular endothelial growth factor a, SMURF2 - smad specific e3 ubiquitin protein ligase 2, SKIL - ski-like oncogene, SMAD2 - smad family member 2, FLT1 - fms-related tyrosine kinase 1, UCHL5 - ubiquitin carboxyl-terminal hydrolase l5, SMURF1 - smad specific e3 ubiquitin prote…
GO:0034138	toll-like receptor 3 signaling pathway	0.000294	0.00717	3.23	12675	78	603	12	[RELA - v-rel avian reticuloendotheliosis viral oncogene homolog a, UBA52 - ubiquitin a-52 residue ribosomal protein fusion product 1, CDK1 - cyclin-dependent kinase 1, IKBKG - inhibitor of kappa light polypeptide gene enhancer in b-cells, kinase gamma, MAPK3 - mitogen-activated protein kinase 3, TNIP2 - tnfaip3 interacting protein 2, MAPK1 - mitogen-activated protein kinase 1, RPS6KA1 - ribosoma…
GO:0034969	histone arginine methylation	0.000305	0.00742	10.51	12675	8	603	4	[PRMT7 - protein arginine methyltransferase 7, PRMT1 - protein arginine methyltransferase 1, PRMT8 - protein arginine methyltransferase 8, PRMT5 - protein arginine methyltransferase 5]
GO:0006268	DNA unwinding involved in DNA replication	0.000305	0.0074	10.51	12675	8	603	4	[MCM4 - minichromosome maintenance complex component 4, MCM6 - minichromosome maintenance complex component 6, MCM7 - minichromosome maintenance complex component 7, MCM2 - minichromosome maintenance complex component 2]
GO:0030490	maturation of SSU-rRNA	0.000305	0.00739	10.51	12675	8	603	4	[RPS24 - ribosomal protein s24, RPS8 - ribosomal protein s8, RPS14 - ribosomal protein s14, RPS19 - ribosomal protein s19]
GO:0035247	peptidyl-arginine omega-N-methylation	0.000305	0.00737	10.51	12675	8	603	4	[PRMT7 - protein arginine methyltransferase 7, PRMT1 - protein arginine methyltransferase 1, PRMT8 - protein arginine methyltransferase 8, PRMT5 - protein arginine methyltransferase 5]
GO:0032392	DNA geometric change	0.000316	0.00763	4.03	12675	47	603	9	[MCM4 - minichromosome maintenance complex component 4, POT1 - protection of telomeres 1, MCM6 - minichromosome maintenance complex component 6, MCM7 - minichromosome maintenance complex component 7, CHD3 - chromodomain helicase dna binding protein 3, ERCC3 - excision repair cross-complementing rodent repair deficiency, complementation group 3, MCM2 - minichromosome maintenance complex component …
GO:0030218	erythrocyte differentiation	0.000316	0.00762	4.03	12675	47	603	9	[NCOR1 - nuclear receptor corepressor 1, SP1 - sp1 transcription factor, VEGFA - vascular endothelial growth factor a, SMARCA4 - swi/snf related, matrix associated, actin dependent regulator of chromatin, subfamily a, member 4, RPS14 - ribosomal protein s14, EPAS1 - endothelial pas domain protein 1, RB1 - retinoblastoma 1, RPS19 - ribosomal protein s19, TCEA1 - transcription elongation factor a (…
GO:0009894	regulation of catabolic process	0.000316	0.0076	1.66	12675	620	603	49	[PRKAA1 - protein kinase, amp-activated, alpha 1 catalytic subunit, PARK2 - parkinson protein 2, e3 ubiquitin protein ligase (parkin), PRKACA - protein kinase, camp-dependent, catalytic, alpha, NOS2 - nitric oxide synthase 2, inducible, CDC42 - cell division cycle 42, RELA - v-rel avian reticuloendotheliosis viral oncogene homolog a, NCOR1 - nuclear receptor corepressor 1, PTK2B - protein tyrosin…
GO:0051179	localization	0.000321	0.00771	1.94	12675	336	603	31	[CENPA - centromere protein a, CDK1 - cyclin-dependent kinase 1, ERCC3 - excision repair cross-complementing rodent repair deficiency, complementation group 3, CDH1 - cadherin 1, type 1, e-cadherin (epithelial), CDC42 - cell division cycle 42, NEDD8 - neural precursor cell expressed, developmentally down-regulated 8, TERF2 - telomeric repeat binding factor 2, SQSTM1 - sequestosome 1, RPL11 - ribo…
GO:0031344	regulation of cell projection organization	0.000332	0.00795	2.02	12675	292	603	28	[STK24 - serine/threonine kinase 24, CDC20 - cell division cycle 20, CDC42 - cell division cycle 42, GDI1 - gdp dissociation inhibitor 1, NME1 - nme/nm23 nucleoside diphosphate kinase 1, ANAPC2 - anaphase promoting complex subunit 2, ULK1 - unc-51 like autophagy activating kinase 1, PTK2B - protein tyrosine kinase 2 beta, EP300 - e1a binding protein p300, RET - ret proto-oncogene, BCL11A - b-cell…
GO:0052312	modulation of transcription in other organism involved in symbiotic interaction	0.000332	0.00794	6.01	12675	21	603	6	[SMARCB1 - swi/snf related, matrix associated, actin dependent regulator of chromatin, subfamily b, member 1, SP1 - sp1 transcription factor, TARDBP - tar dna binding protein, SMARCA4 - swi/snf related, matrix associated, actin dependent regulator of chromatin, subfamily a, member 4, EP300 - e1a binding protein p300, HDAC1 - histone deacetylase 1]
GO:0060765	regulation of androgen receptor signaling pathway	0.000332	0.00793	6.01	12675	21	603	6	[ESR2 - estrogen receptor 2 (er beta), SMARCA4 - swi/snf related, matrix associated, actin dependent regulator of chromatin, subfamily a, member 4, EP300 - e1a binding protein p300, HDAC1 - histone deacetylase 1, ARRB2 - arrestin, beta 2, HDAC6 - histone deacetylase 6]
GO:0035924	cellular response to vascular endothelial growth factor stimulus	0.000332	0.00791	6.01	12675	21	603	6	[KDR - kinase insert domain receptor (a type iii receptor tyrosine kinase), VEGFA - vascular endothelial growth factor a, VCAM1 - vascular cell adhesion molecule 1, FLT1 - fms-related tyrosine kinase 1, NOTCH1 - notch 1, MAPK14 - mitogen-activated protein kinase 14]
GO:0007166	cell surface receptor signaling pathway	0.000339	0.00805	1.35	12675	1844	603	118	[CDK1 - cyclin-dependent kinase 1, IKBKG - inhibitor of kappa light polypeptide gene enhancer in b-cells, kinase gamma, CDC42 - cell division cycle 42, FLT1 - fms-related tyrosine kinase 1, MIF - macrophage migration inhibitory factor (glycosylation-inhibiting factor), RELA - v-rel avian reticuloendotheliosis viral oncogene homolog a, NCOR1 - nuclear receptor corepressor 1, PRMT1 - protein argini…
GO:0022403	cell cycle phase	0.000345	0.00818	4.43	12675	38	603	8	[ANAPC10 - anaphase promoting complex subunit 10, ANAPC4 - anaphase promoting complex subunit 4, CUL3 - cullin 3, CDC23 - cell division cycle 23, ANAPC5 - anaphase promoting complex subunit 5, APP - amyloid beta (a4) precursor protein, CDK2 - cyclin-dependent kinase 2, ILF3 - interleukin enhancer binding factor 3, 90kda]
GO:1901658	glycosyl compound catabolic process	0.000351	0.00831	2.01	12675	293	603	28	[ERCC6 - excision repair cross-complementing rodent repair deficiency, complementation group 6, CDC42 - cell division cycle 42, MYH10 - myosin, heavy chain 10, non-muscle, CCNH - cyclin h, EIF4A3 - eukaryotic translation initiation factor 4a3, GTF2H2 - general transcription factor iih, polypeptide 2, 44kda, GTF2H3 - general transcription factor iih, polypeptide 3, 34kda, GTF2H1 - general transcri…
GO:0033036	macromolecule localization	0.000351	0.00829	2.01	12675	293	603	28	[CENPA - centromere protein a, CDK1 - cyclin-dependent kinase 1, ERCC3 - excision repair cross-complementing rodent repair deficiency, complementation group 3, CDH1 - cadherin 1, type 1, e-cadherin (epithelial), CDC42 - cell division cycle 42, NEDD8 - neural precursor cell expressed, developmentally down-regulated 8, SQSTM1 - sequestosome 1, TERF2 - telomeric repeat binding factor 2, RPL11 - ribo…
GO:0009141	nucleoside triphosphate metabolic process	0.000357	0.00841	1.95	12675	323	603	30	[ERCC6 - excision repair cross-complementing rodent repair deficiency, complementation group 6, CDC42 - cell division cycle 42, MYH10 - myosin, heavy chain 10, non-muscle, NME1 - nme/nm23 nucleoside diphosphate kinase 1, CCNH - cyclin h, EIF4A3 - eukaryotic translation initiation factor 4a3, GTF2H2 - general transcription factor iih, polypeptide 2, 44kda, GTF2H3 - general transcription factor iih…
GO:0006458	'de novo' protein folding	0.000373	0.00877	3.94	12675	48	603	9	[PFDN6 - prefoldin subunit 6, CD74 - cd74 molecule, major histocompatibility complex, class ii invariant chain, TUBA1B - tubulin, alpha 1b, VBP1 - von hippel-lindau binding protein 1, TUBA1C - tubulin, alpha 1c, PFDN2 - prefoldin subunit 2, PFDN5 - prefoldin subunit 5, HSPA8 - heat shock 70kda protein 8, TUBB2B - tubulin, beta 2b class iib]
GO:2001022	positive regulation of response to DNA damage stimulus	0.000373	0.00875	3.94	12675	48	603	9	[ERCC8 - excision repair cross-complementing rodent repair deficiency, complementation group 8, EGFR - epidermal growth factor receptor, H2AFX - h2a histone family, member x, SKIL - ski-like oncogene, PRKCD - protein kinase c, delta, UBE2V2 - ubiquitin-conjugating enzyme e2 variant 2, BRCA1 - breast cancer 1, early onset, MGMT - o-6-methylguanine-dna methyltransferase, MYC - v-myc avian myelocyto…
GO:0097193	intrinsic apoptotic signaling pathway	0.000378	0.00886	2.46	12675	154	603	18	[CUL5 - cullin 5, ERCC6 - excision repair cross-complementing rodent repair deficiency, complementation group 6, STK24 - serine/threonine kinase 24, AKT1 - v-akt murine thymoma viral oncogene homolog 1, RPS27L - ribosomal protein s27-like, BRCA1 - breast cancer 1, early onset, CDKN1A - cyclin-dependent kinase inhibitor 1a (p21, cip1), PRKDC - protein kinase, dna-activated, catalytic polypeptide, …
GO:0032880	regulation of protein localization	0.000385	0.009	1.8	12675	432	603	37	[CDK1 - cyclin-dependent kinase 1, PRKACA - protein kinase, camp-dependent, catalytic, alpha, CDH1 - cadherin 1, type 1, e-cadherin (epithelial), CDC42 - cell division cycle 42, GDI1 - gdp dissociation inhibitor 1, MIF - macrophage migration inhibitory factor (glycosylation-inhibiting factor), DPH3 - diphthamide biosynthesis 3, TP53 - tumor protein p53, EGFR - epidermal growth factor receptor, C2…
GO:0009166	nucleotide catabolic process	0.000395	0.00922	1.97	12675	310	603	29	[ERCC6 - excision repair cross-complementing rodent repair deficiency, complementation group 6, CDC42 - cell division cycle 42, MYH10 - myosin, heavy chain 10, non-muscle, CCNH - cyclin h, EIF4A3 - eukaryotic translation initiation factor 4a3, GTF2H2 - general transcription factor iih, polypeptide 2, 44kda, GTF2H3 - general transcription factor iih, polypeptide 3, 34kda, GTF2H1 - general transcri…
GO:0070201	regulation of establishment of protein localization	0.000404	0.00942	1.87	12675	371	603	33	[PRKACA - protein kinase, camp-dependent, catalytic, alpha, CDK1 - cyclin-dependent kinase 1, CDH1 - cadherin 1, type 1, e-cadherin (epithelial), CDC42 - cell division cycle 42, GDI1 - gdp dissociation inhibitor 1, MIF - macrophage migration inhibitory factor (glycosylation-inhibiting factor), DPH3 - diphthamide biosynthesis 3, TP53 - tumor protein p53, EGFR - epidermal growth factor receptor, C2…
GO:0071459	protein localization to chromosome, centromeric region	0.000413	0.00961	15.76	12675	4	603	3	[CENPA - centromere protein a, BUB1B - bub1 mitotic checkpoint serine/threonine kinase b, RB1 - retinoblastoma 1]
GO:0043985	histone H4-R3 methylation	0.000413	0.00959	15.76	12675	4	603	3	[PRMT1 - protein arginine methyltransferase 1, PRMT5 - protein arginine methyltransferase 5, PRMT8 - protein arginine methyltransferase 8]
GO:0045896	regulation of transcription during mitosis	0.000413	0.00957	15.76	12675	4	603	3	[SMARCA4 - swi/snf related, matrix associated, actin dependent regulator of chromatin, subfamily a, member 4, RB1 - retinoblastoma 1, SIRT7 - sirtuin 7]
GO:0035308	negative regulation of protein dephosphorylation	0.000413	0.00956	15.76	12675	4	603	3	[IGBP1 - immunoglobulin (cd79a) binding protein 1, YWHAE - tyrosine 3-monooxygenase/tryptophan 5-monooxygenase activation protein, epsilon polypeptide, YWHAB - tyrosine 3-monooxygenase/tryptophan 5-monooxygenase activation protein, beta polypeptide]
GO:0006476	protein deacetylation	0.000416	0.00959	4.9	12675	30	603	7	[SMARCAD1 - swi/snf-related, matrix-associated actin-dependent regulator of chromatin, subfamily a, containing dead/h box 1, HDAC3 - histone deacetylase 3, HDAC11 - histone deacetylase 11, SIRT7 - sirtuin 7, HDAC1 - histone deacetylase 1, BAZ2A - bromodomain adjacent to zinc finger domain, 2a, HDAC6 - histone deacetylase 6]
GO:1901800	positive regulation of proteasomal protein catabolic process	0.000416	0.00958	4.31	12675	39	603	8	[SUMO2 - small ubiquitin-like modifier 2, SUMO1 - small ubiquitin-like modifier 1, AKT1 - v-akt murine thymoma viral oncogene homolog 1, STUB1 - stip1 homology and u-box containing protein 1, e3 ubiquitin protein ligase, UBE2V2 - ubiquitin-conjugating enzyme e2 variant 2, GNB2L1 - guanine nucleotide binding protein (g protein), beta polypeptide 2-like 1, TAF1 - taf1 rna polymerase ii, tata box bi…
GO:0080134	regulation of response to stress	0.000426	0.00979	1.57	12675	779	603	58	[CDK1 - cyclin-dependent kinase 1, IKBKG - inhibitor of kappa light polypeptide gene enhancer in b-cells, kinase gamma, CDC42 - cell division cycle 42, BRCA1 - breast cancer 1, early onset, MIF - macrophage migration inhibitory factor (glycosylation-inhibiting factor), RELA - v-rel avian reticuloendotheliosis viral oncogene homolog a, NCOR1 - nuclear receptor corepressor 1, CD74 - cd74 molecule, …
GO:0034162	toll-like receptor 9 signaling pathway	0.000432	0.00991	3.3	12675	70	603	11	[RELA - v-rel avian reticuloendotheliosis viral oncogene homolog a, UBA52 - ubiquitin a-52 residue ribosomal protein fusion product 1, CDK1 - cyclin-dependent kinase 1, IKBKG - inhibitor of kappa light polypeptide gene enhancer in b-cells, kinase gamma, MAPK3 - mitogen-activated protein kinase 3, TNIP2 - tnfaip3 interacting protein 2, MAPK1 - mitogen-activated protein kinase 1, RPS6KA1 - ribosoma…
GO:0006195	purine nucleotide catabolic process	0.000437	0.01	1.98	12675	297	603	28	[ERCC6 - excision repair cross-complementing rodent repair deficiency, complementation group 6, CDC42 - cell division cycle 42, MYH10 - myosin, heavy chain 10, non-muscle, CCNH - cyclin h, EIF4A3 - eukaryotic translation initiation factor 4a3, GTF2H2 - general transcription factor iih, polypeptide 2, 44kda, GTF2H3 - general transcription factor iih, polypeptide 3, 34kda, GTF2H1 - general transcri…
GO:0016571	histone methylation	0.000438	0.01	3.86	12675	49	603	9	[PRMT7 - protein arginine methyltransferase 7, SETD8 - set domain containing (lysine methyltransferase) 8, SUV420H1 - suppressor of variegation 4-20 homolog 1 (drosophila), PRMT1 - protein arginine methyltransferase 1, PRMT8 - protein arginine methyltransferase 8, PRMT5 - protein arginine methyltransferase 5, SUV420H2 - suppressor of variegation 4-20 homolog 2 (drosophila), BAZ2A - bromodomain ad…
GO:0006270	DNA replication initiation	0.000439	0.01	5.73	12675	22	603	6	[MCM4 - minichromosome maintenance complex component 4, MCM3 - minichromosome maintenance complex component 3, MCM6 - minichromosome maintenance complex component 6, MCM5 - minichromosome maintenance complex component 5, MCM7 - minichromosome maintenance complex component 7, MCM2 - minichromosome maintenance complex component 2]
GO:0007050	cell cycle arrest	0.000442	0.0101	2.59	12675	130	603	16	[PRKAA1 - protein kinase, amp-activated, alpha 1 catalytic subunit, CUL5 - cullin 5, SKIL - ski-like oncogene, CDK7 - cyclin-dependent kinase 7, RB1 - retinoblastoma 1, PA2G4 - proliferation-associated 2g4, 38kda, CDKN1A - cyclin-dependent kinase inhibitor 1a (p21, cip1), SOX2 - sry (sex determining region y)-box 2, TP53 - tumor protein p53, CUL1 - cullin 1, CUL2 - cullin 2, CUL3 - cullin 3, SMAD…
GO:0010821	regulation of mitochondrion organization	0.000472	0.0107	3.08	12675	82	603	12	[TP53 - tumor protein p53, PARK2 - parkinson protein 2, e3 ubiquitin protein ligase (parkin), AKT1 - v-akt murine thymoma viral oncogene homolog 1, SLC25A5 - solute carrier family 25 (mitochondrial carrier; adenine nucleotide translocator), member 5, GSK3B - glycogen synthase kinase 3 beta, YWHAZ - tyrosine 3-monooxygenase/tryptophan 5-monooxygenase activation protein, zeta polypeptide, LMNA - la…
GO:0035966	response to topologically incorrect protein	0.000482	0.0109	2.57	12675	131	603	16	[DNAJA1 - dnaj (hsp40) homolog, subfamily a, member 1, SRPR - signal recognition particle receptor (docking protein), SHC1 - shc (src homology 2 domain containing) transforming protein 1, HSP90AA1 - heat shock protein 90kda alpha (cytosolic), class a member 1, FKBP14 - fk506 binding protein 14, 22 kda, SRPRB - signal recognition particle receptor, b subunit, HDGF - hepatoma-derived growth factor,…
GO:0009411	response to UV	0.000484	0.0109	2.78	12675	106	603	14	[ERCC6 - excision repair cross-complementing rodent repair deficiency, complementation group 6, AKT1 - v-akt murine thymoma viral oncogene homolog 1, ERCC3 - excision repair cross-complementing rodent repair deficiency, complementation group 3, SPRTN - sprt-like n-terminal domain, CDKN1A - cyclin-dependent kinase inhibitor 1a (p21, cip1), RELA - v-rel avian reticuloendotheliosis viral oncogene ho…
GO:0072523	purine-containing compound catabolic process	0.000487	0.011	1.97	12675	299	603	28	[ERCC6 - excision repair cross-complementing rodent repair deficiency, complementation group 6, CDC42 - cell division cycle 42, MYH10 - myosin, heavy chain 10, non-muscle, CCNH - cyclin h, EIF4A3 - eukaryotic translation initiation factor 4a3, GTF2H2 - general transcription factor iih, polypeptide 2, 44kda, GTF2H3 - general transcription factor iih, polypeptide 3, 34kda, GTF2H1 - general transcri…
GO:1901292	nucleoside phosphate catabolic process	0.000488	0.011	1.94	12675	314	603	29	[ERCC6 - excision repair cross-complementing rodent repair deficiency, complementation group 6, CDC42 - cell division cycle 42, MYH10 - myosin, heavy chain 10, non-muscle, CCNH - cyclin h, EIF4A3 - eukaryotic translation initiation factor 4a3, GTF2H2 - general transcription factor iih, polypeptide 2, 44kda, GTF2H3 - general transcription factor iih, polypeptide 3, 34kda, GTF2H1 - general transcri…
GO:0043967	histone H4 acetylation	0.000499	0.0112	4.2	12675	40	603	8	[MSL2 - male-specific lethal 2 homolog (drosophila), MSL3 - male-specific lethal 3 homolog (drosophila), EP300 - e1a binding protein p300, KAT8 - k(lysine) acetyltransferase 8, BRD4 - bromodomain containing 4, KAT7 - k(lysine) acetyltransferase 7, PHF20 - phd finger protein 20, KMT2A - lysine (k)-specific methyltransferase 2a]
GO:0032259	methylation	0.000512	0.0115	2.65	12675	119	603	15	[PRMT7 - protein arginine methyltransferase 7, SETD8 - set domain containing (lysine methyltransferase) 8, SMARCA4 - swi/snf related, matrix associated, actin dependent regulator of chromatin, subfamily a, member 4, DNMT3B - dna (cytosine-5-)-methyltransferase 3 beta, PRMT1 - protein arginine methyltransferase 1, SUV420H1 - suppressor of variegation 4-20 homolog 1 (drosophila), PRMT5 - protein ar…
GO:0018216	peptidyl-arginine methylation	0.000528	0.0118	9.34	12675	9	603	4	[PRMT7 - protein arginine methyltransferase 7, PRMT1 - protein arginine methyltransferase 1, PRMT8 - protein arginine methyltransferase 8, PRMT5 - protein arginine methyltransferase 5]
GO:0032205	negative regulation of telomere maintenance	0.000528	0.0118	9.34	12675	9	603	4	[POT1 - protection of telomeres 1, TERF1 - telomeric repeat binding factor (nima-interacting) 1, TERF2 - telomeric repeat binding factor 2, TERF2IP - telomeric repeat binding factor 2, interacting protein]
GO:0006983	ER overload response	0.000528	0.0118	9.34	12675	9	603	4	[TP53 - tumor protein p53, ATG10 - autophagy related 10, HSPA5 - heat shock 70kda protein 5 (glucose-regulated protein, 78kda), GSK3B - glycogen synthase kinase 3 beta]
GO:0006335	DNA replication-dependent nucleosome assembly	0.000528	0.0118	9.34	12675	9	603	4	[HAT1 - histone acetyltransferase 1, NASP - nuclear autoantigenic sperm protein (histone-binding), ASF1A - anti-silencing function 1a histone chaperone, RBBP4 - retinoblastoma binding protein 4]
GO:0035246	peptidyl-arginine N-methylation	0.000528	0.0117	9.34	12675	9	603	4	[PRMT7 - protein arginine methyltransferase 7, PRMT1 - protein arginine methyltransferase 1, PRMT5 - protein arginine methyltransferase 5, PRMT8 - protein arginine methyltransferase 8]
GO:0070933	histone H4 deacetylation	0.000528	0.0117	9.34	12675	9	603	4	[SMARCAD1 - swi/snf-related, matrix-associated actin-dependent regulator of chromatin, subfamily a, containing dead/h box 1, SIRT7 - sirtuin 7, HDAC1 - histone deacetylase 1, BAZ2A - bromodomain adjacent to zinc finger domain, 2a]
GO:0017015	regulation of transforming growth factor beta receptor signaling pathway	0.000528	0.0117	3.04	12675	83	603	12	[TP53 - tumor protein p53, UBA52 - ubiquitin a-52 residue ribosomal protein fusion product 1, NEDD4L - neural precursor cell expressed, developmentally down-regulated 4-like, e3 ubiquitin protein ligase, SMURF2 - smad specific e3 ubiquitin protein ligase 2, SKIL - ski-like oncogene, SMAD2 - smad family member 2, STUB1 - stip1 homology and u-box containing protein 1, e3 ubiquitin protein ligase, S…
GO:0008104	protein localization	0.000538	0.0119	1.98	12675	286	603	27	[CENPA - centromere protein a, CDK1 - cyclin-dependent kinase 1, ERCC3 - excision repair cross-complementing rodent repair deficiency, complementation group 3, CDH1 - cadherin 1, type 1, e-cadherin (epithelial), CDC42 - cell division cycle 42, NEDD8 - neural precursor cell expressed, developmentally down-regulated 8, SQSTM1 - sequestosome 1, TERF2 - telomeric repeat binding factor 2, RPL11 - ribo…
GO:0009314	response to radiation	0.000549	0.0121	1.86	12675	362	603	32	[PRKAA1 - protein kinase, amp-activated, alpha 1 catalytic subunit, ICAM1 - intercellular adhesion molecule 1, ERCC6 - excision repair cross-complementing rodent repair deficiency, complementation group 6, H2AFX - h2a histone family, member x, ERCC3 - excision repair cross-complementing rodent repair deficiency, complementation group 3, PITPNM1 - phosphatidylinositol transfer protein, membrane-as…
GO:0034134	toll-like receptor 2 signaling pathway	0.000554	0.0122	3.21	12675	72	603	11	[RELA - v-rel avian reticuloendotheliosis viral oncogene homolog a, UBA52 - ubiquitin a-52 residue ribosomal protein fusion product 1, CDK1 - cyclin-dependent kinase 1, IKBKG - inhibitor of kappa light polypeptide gene enhancer in b-cells, kinase gamma, MAPK3 - mitogen-activated protein kinase 3, TNIP2 - tnfaip3 interacting protein 2, MAPK1 - mitogen-activated protein kinase 1, RPS6KA1 - ribosoma…
GO:0097285	cell-type specific apoptotic process	0.000554	0.0122	3.21	12675	72	603	11	[TP53 - tumor protein p53, CDK5 - cyclin-dependent kinase 5, GAPDH - glyceraldehyde-3-phosphate dehydrogenase, KRT8 - keratin 8, AKT1 - v-akt murine thymoma viral oncogene homolog 1, RB1 - retinoblastoma 1, APP - amyloid beta (a4) precursor protein, MYC - v-myc avian myelocytomatosis viral oncogene homolog, STK4 - serine/threonine kinase 4, BID - bh3 interacting domain death agonist, ATN1 - atrop…
GO:0042493	response to drug	0.000569	0.0125	1.92	12675	317	603	29	[TXN2 - thioredoxin 2, ICAM1 - intercellular adhesion molecule 1, MCM7 - minichromosome maintenance complex component 7, CDK1 - cyclin-dependent kinase 1, CDH1 - cadherin 1, type 1, e-cadherin (epithelial), MDK - midkine (neurite growth-promoting factor 2), TERF1 - telomeric repeat binding factor (nima-interacting) 1, NME1 - nme/nm23 nucleoside diphosphate kinase 1, PGF - placental growth factor,…
GO:0070849	response to epidermal growth factor	0.00057	0.0125	5.48	12675	23	603	6	[EGFR - epidermal growth factor receptor, MCM7 - minichromosome maintenance complex component 7, PLCG1 - phospholipase c, gamma 1, AKT1 - v-akt murine thymoma viral oncogene homolog 1, MAPK3 - mitogen-activated protein kinase 3, MAPK1 - mitogen-activated protein kinase 1]
GO:2001251	negative regulation of chromosome organization	0.000594	0.013	4.1	12675	41	603	8	[POT1 - protection of telomeres 1, KDM1A - lysine (k)-specific demethylase 1a, BRCA1 - breast cancer 1, early onset, DNMT3B - dna (cytosine-5-)-methyltransferase 3 beta, ESPL1 - extra spindle pole bodies homolog 1 (s. cerevisiae), TERF1 - telomeric repeat binding factor (nima-interacting) 1, TERF2 - telomeric repeat binding factor 2, TERF2IP - telomeric repeat binding factor 2, interacting protei…
GO:0018108	peptidyl-tyrosine phosphorylation	0.000598	0.0131	2.85	12675	96	603	13	[CAMKK2 - calcium/calmodulin-dependent protein kinase kinase 2, beta, SHC1 - shc (src homology 2 domain containing) transforming protein 1, FGFR3 - fibroblast growth factor receptor 3, MAPK3 - mitogen-activated protein kinase 3, DYRK1A - dual-specificity tyrosine-(y)-phosphorylation regulated kinase 1a, FLT1 - fms-related tyrosine kinase 1, CSK - c-src tyrosine kinase, KDR - kinase insert domain …
GO:0018212	peptidyl-tyrosine modification	0.000598	0.013	2.85	12675	96	603	13	[CAMKK2 - calcium/calmodulin-dependent protein kinase kinase 2, beta, SHC1 - shc (src homology 2 domain containing) transforming protein 1, FGFR3 - fibroblast growth factor receptor 3, MAPK3 - mitogen-activated protein kinase 3, DYRK1A - dual-specificity tyrosine-(y)-phosphorylation regulated kinase 1a, FLT1 - fms-related tyrosine kinase 1, CSK - c-src tyrosine kinase, KDR - kinase insert domain …
GO:0071345	cellular response to cytokine stimulus	0.000617	0.0134	1.83	12675	380	603	33	[IFIT2 - interferon-induced protein with tetratricopeptide repeats 2, ICAM1 - intercellular adhesion molecule 1, UBA52 - ubiquitin a-52 residue ribosomal protein fusion product 1, TUBA1B - tubulin, alpha 1b, NOS2 - nitric oxide synthase 2, inducible, UBC - ubiquitin c, RELA - v-rel avian reticuloendotheliosis viral oncogene homolog a, EIF4A3 - eukaryotic translation initiation factor 4a3, NUP98 -…
GO:1901652	response to peptide	0.000624	0.0135	1.89	12675	334	603	30	[PRKAA1 - protein kinase, amp-activated, alpha 1 catalytic subunit, SHC1 - shc (src homology 2 domain containing) transforming protein 1, PRKACB - protein kinase, camp-dependent, catalytic, beta, PRKACA - protein kinase, camp-dependent, catalytic, alpha, EEF2K - eukaryotic elongation factor-2 kinase, CDK1 - cyclin-dependent kinase 1, TRIM24 - tripartite motif containing 24, FGFR3 - fibroblast gro…
GO:0045862	positive regulation of proteolysis	0.000624	0.0135	3.17	12675	73	603	11	[SUMO2 - small ubiquitin-like modifier 2, SUMO1 - small ubiquitin-like modifier 1, AKT1 - v-akt murine thymoma viral oncogene homolog 1, EP300 - e1a binding protein p300, BTRC - beta-transducin repeat containing e3 ubiquitin protein ligase, FBXW11 - f-box and wd repeat domain containing 11, STUB1 - stip1 homology and u-box containing protein 1, e3 ubiquitin protein ligase, UBE2V2 - ubiquitin-conj…
GO:0032434	regulation of proteasomal ubiquitin-dependent protein catabolic process	0.000632	0.0137	3.39	12675	62	603	10	[SUMO2 - small ubiquitin-like modifier 2, RAD23B - rad23 homolog b (s. cerevisiae), RAD23A - rad23 homolog a (s. cerevisiae), SUMO1 - small ubiquitin-like modifier 1, AKT1 - v-akt murine thymoma viral oncogene homolog 1, UBE2V2 - ubiquitin-conjugating enzyme e2 variant 2, STUB1 - stip1 homology and u-box containing protein 1, e3 ubiquitin protein ligase, GNB2L1 - guanine nucleotide binding protei…
GO:0030330	DNA damage response, signal transduction by p53 class mediator	0.000658	0.0142	2.97	12675	85	603	12	[TP53 - tumor protein p53, PSMC6 - proteasome (prosome, macropain) 26s subunit, atpase, 6, UBA52 - ubiquitin a-52 residue ribosomal protein fusion product 1, USP10 - ubiquitin specific peptidase 10, PSMC3 - proteasome (prosome, macropain) 26s subunit, atpase, 3, PSMD9 - proteasome (prosome, macropain) 26s subunit, non-atpase, 9, BRCA1 - breast cancer 1, early onset, CDKN1A - cyclin-dependent kina…
GO:0006970	response to osmotic stress	0.00069	0.0149	3.64	12675	52	603	9	[TP53 - tumor protein p53, ANXA7 - annexin a7, EGFR - epidermal growth factor receptor, CUL5 - cullin 5, NEDD4L - neural precursor cell expressed, developmentally down-regulated 4-like, e3 ubiquitin protein ligase, PTK2B - protein tyrosine kinase 2 beta, XRCC6 - x-ray repair complementing defective repair in chinese hamster cells 6, RAC1 - ras-related c3 botulinum toxin substrate 1 (rho family, s…
GO:2001233	regulation of apoptotic signaling pathway	0.000702	0.0151	1.92	12675	306	603	28	[ICAM1 - intercellular adhesion molecule 1, PARK2 - parkinson protein 2, e3 ubiquitin protein ligase (parkin), MIF - macrophage migration inhibitory factor (glycosylation-inhibiting factor), ARRB2 - arrestin, beta 2, TP53 - tumor protein p53, RELA - v-rel avian reticuloendotheliosis viral oncogene homolog a, CD74 - cd74 molecule, major histocompatibility complex, class ii invariant chain, RET - r…
GO:0035666	TRIF-dependent toll-like receptor signaling pathway	0.000703	0.0151	3.12	12675	74	603	11	[RELA - v-rel avian reticuloendotheliosis viral oncogene homolog a, UBA52 - ubiquitin a-52 residue ribosomal protein fusion product 1, CDK1 - cyclin-dependent kinase 1, IKBKG - inhibitor of kappa light polypeptide gene enhancer in b-cells, kinase gamma, MAPK3 - mitogen-activated protein kinase 3, MAPK1 - mitogen-activated protein kinase 1, RPS6KA1 - ribosomal protein s6 kinase, 90kda, polypeptide…
GO:0034166	toll-like receptor 10 signaling pathway	0.00072	0.0154	3.34	12675	63	603	10	[RELA - v-rel avian reticuloendotheliosis viral oncogene homolog a, UBA52 - ubiquitin a-52 residue ribosomal protein fusion product 1, CDK1 - cyclin-dependent kinase 1, IKBKG - inhibitor of kappa light polypeptide gene enhancer in b-cells, kinase gamma, MAPK3 - mitogen-activated protein kinase 3, MAPK1 - mitogen-activated protein kinase 1, RPS6KA1 - ribosomal protein s6 kinase, 90kda, polypeptide…
GO:0034146	toll-like receptor 5 signaling pathway	0.00072	0.0154	3.34	12675	63	603	10	[RELA - v-rel avian reticuloendotheliosis viral oncogene homolog a, UBA52 - ubiquitin a-52 residue ribosomal protein fusion product 1, CDK1 - cyclin-dependent kinase 1, IKBKG - inhibitor of kappa light polypeptide gene enhancer in b-cells, kinase gamma, MAPK3 - mitogen-activated protein kinase 3, MAPK1 - mitogen-activated protein kinase 1, RPS6KA1 - ribosomal protein s6 kinase, 90kda, polypeptide…
GO:0043550	regulation of lipid kinase activity	0.000771	0.0165	4.46	12675	33	603	7	[PTK2B - protein tyrosine kinase 2 beta, FGFR3 - fibroblast growth factor receptor 3, RAC1 - ras-related c3 botulinum toxin substrate 1 (rho family, small gtp binding protein rac1), RB1 - retinoblastoma 1, CDC42 - cell division cycle 42, FLT1 - fms-related tyrosine kinase 1, CD81 - cd81 molecule]
GO:0035601	protein deacylation	0.000771	0.0164	4.46	12675	33	603	7	[SMARCAD1 - swi/snf-related, matrix-associated actin-dependent regulator of chromatin, subfamily a, containing dead/h box 1, HDAC3 - histone deacetylase 3, HDAC11 - histone deacetylase 11, SIRT7 - sirtuin 7, HDAC1 - histone deacetylase 1, BAZ2A - bromodomain adjacent to zinc finger domain, 2a, HDAC6 - histone deacetylase 6]
GO:0051402	neuron apoptotic process	0.000771	0.0164	4.46	12675	33	603	7	[TP53 - tumor protein p53, CDK5 - cyclin-dependent kinase 5, GAPDH - glyceraldehyde-3-phosphate dehydrogenase, APP - amyloid beta (a4) precursor protein, RB1 - retinoblastoma 1, BID - bh3 interacting domain death agonist, ATN1 - atrophin 1]
GO:0030099	myeloid cell differentiation	0.000792	0.0168	2.45	12675	137	603	16	[SP1 - sp1 transcription factor, SMARCA4 - swi/snf related, matrix associated, actin dependent regulator of chromatin, subfamily a, member 4, VEGFA - vascular endothelial growth factor a, UBD - ubiquitin d, RB1 - retinoblastoma 1, CDC42 - cell division cycle 42, KAT6A - k(lysine) acetyltransferase 6a, KAT8 - k(lysine) acetyltransferase 8, RPS19 - ribosomal protein s19, NCOR1 - nuclear receptor co…
GO:1901701	cellular response to oxygen-containing compound	0.000798	0.0169	1.62	12675	596	603	46	[ICAM1 - intercellular adhesion molecule 1, PRKAA1 - protein kinase, amp-activated, alpha 1 catalytic subunit, H2AFZ - h2a histone family, member z, PRKACB - protein kinase, camp-dependent, catalytic, beta, SHC1 - shc (src homology 2 domain containing) transforming protein 1, CDK1 - cyclin-dependent kinase 1, EEF2K - eukaryotic elongation factor-2 kinase, PRKACA - protein kinase, camp-dependent, …
GO:0043112	receptor metabolic process	0.000817	0.0173	3.28	12675	64	603	10	[FAM109A - family with sequence similarity 109, member a, CDK5 - cyclin-dependent kinase 5, NEDD4 - neural precursor cell expressed, developmentally down-regulated 4, e3 ubiquitin protein ligase, GTF2H2 - general transcription factor iih, polypeptide 2, 44kda, ULK1 - unc-51 like autophagy activating kinase 1, CAPN1 - calpain 1, (mu/i) large subunit, EZR - ezrin, SMURF1 - smad specific e3 ubiquiti…
GO:0010769	regulation of cell morphogenesis involved in differentiation	0.000819	0.0173	2.14	12675	206	603	21	[CDK5 - cyclin-dependent kinase 5, VEGFA - vascular endothelial growth factor a, SKIL - ski-like oncogene, WDR36 - wd repeat domain 36, SMAD2 - smad family member 2, CDC42 - cell division cycle 42, GDI1 - gdp dissociation inhibitor 1, NEDD4 - neural precursor cell expressed, developmentally down-regulated 4, e3 ubiquitin protein ligase, ANAPC2 - anaphase promoting complex subunit 2, ULK1 - unc-51…
GO:0060284	regulation of cell development	0.000827	0.0175	1.66	12675	531	603	42	[CNOT1 - ccr4-not transcription complex, subunit 1, STK24 - serine/threonine kinase 24, CDC20 - cell division cycle 20, CDK1 - cyclin-dependent kinase 1, FGFR3 - fibroblast growth factor receptor 3, CDC42 - cell division cycle 42, GDI1 - gdp dissociation inhibitor 1, NME1 - nme/nm23 nucleoside diphosphate kinase 1, RPS19 - ribosomal protein s19, RELA - v-rel avian reticuloendotheliosis viral onco…
GO:0048146	positive regulation of fibroblast proliferation	0.000829	0.0175	3.91	12675	43	603	8	[CDK4 - cyclin-dependent kinase 4, EGFR - epidermal growth factor receptor, CD74 - cd74 molecule, major histocompatibility complex, class ii invariant chain, ESR1 - estrogen receptor 1, CDKN1A - cyclin-dependent kinase inhibitor 1a (p21, cip1), MYC - v-myc avian myelocytomatosis viral oncogene homolog, MIF - macrophage migration inhibitory factor (glycosylation-inhibiting factor), PDGFC - platele…
GO:0070997	neuron death	0.000829	0.0174	3.91	12675	43	603	8	[TP53 - tumor protein p53, CDK5 - cyclin-dependent kinase 5, PARK2 - parkinson protein 2, e3 ubiquitin protein ligase (parkin), GAPDH - glyceraldehyde-3-phosphate dehydrogenase, APP - amyloid beta (a4) precursor protein, RB1 - retinoblastoma 1, BID - bh3 interacting domain death agonist, ATN1 - atrophin 1]
GO:0043162	ubiquitin-dependent protein catabolic process via the multivesicular body sorting pathway	0.000846	0.0178	8.41	12675	10	603	4	[NEDD4 - neural precursor cell expressed, developmentally down-regulated 4, e3 ubiquitin protein ligase, TOM1L1 - target of myb1 (chicken)-like 1, NEDD4L - neural precursor cell expressed, developmentally down-regulated 4-like, e3 ubiquitin protein ligase, HDAC6 - histone deacetylase 6]
GO:1902533	positive regulation of intracellular signal transduction	0.000856	0.0179	1.62	12675	598	603	46	[PARK2 - parkinson protein 2, e3 ubiquitin protein ligase (parkin), PRKAA1 - protein kinase, amp-activated, alpha 1 catalytic subunit, ICAM1 - intercellular adhesion molecule 1, UBA52 - ubiquitin a-52 residue ribosomal protein fusion product 1, ERCC6 - excision repair cross-complementing rodent repair deficiency, complementation group 6, SHC1 - shc (src homology 2 domain containing) transforming …
GO:0032502	developmental process	0.000866	0.0181	1.21	12675	3438	603	198	[MSL3 - male-specific lethal 3 homolog (drosophila), NCL - nucleolin, PITPNM1 - phosphatidylinositol transfer protein, membrane-associated 1, BRCA1 - breast cancer 1, early onset, RELA - v-rel avian reticuloendotheliosis viral oncogene homolog a, NCOR1 - nuclear receptor corepressor 1, SPINT1 - serine peptidase inhibitor, kunitz type 1, EPAS1 - endothelial pas domain protein 1, EP300 - e1a bindin…
GO:0006984	ER-nucleus signaling pathway	0.000902	0.0188	2.87	12675	88	603	12	[TP53 - tumor protein p53, ATG10 - autophagy related 10, SRPR - signal recognition particle receptor (docking protein), SHC1 - shc (src homology 2 domain containing) transforming protein 1, FKBP14 - fk506 binding protein 14, 22 kda, HDGF - hepatoma-derived growth factor, SRPRB - signal recognition particle receptor, b subunit, HSPA5 - heat shock 70kda protein 5 (glucose-regulated protein, 78kda),…
GO:0010822	positive regulation of mitochondrion organization	0.000917	0.0191	3.5	12675	54	603	9	[TP53 - tumor protein p53, AKT1 - v-akt murine thymoma viral oncogene homolog 1, GSK3B - glycogen synthase kinase 3 beta, YWHAZ - tyrosine 3-monooxygenase/tryptophan 5-monooxygenase activation protein, zeta polypeptide, YWHAQ - tyrosine 3-monooxygenase/tryptophan 5-monooxygenase activation protein, theta polypeptide, ARRB2 - arrestin, beta 2, YWHAE - tyrosine 3-monooxygenase/tryptophan 5-monooxyg…
GO:0016458	gene silencing	0.000917	0.0191	3.5	12675	54	603	9	[CNOT1 - ccr4-not transcription complex, subunit 1, SMARCA4 - swi/snf related, matrix associated, actin dependent regulator of chromatin, subfamily a, member 4, SMARCA5 - swi/snf related, matrix associated, actin dependent regulator of chromatin, subfamily a, member 5, HAT1 - histone acetyltransferase 1, SUV39H1 - suppressor of variegation 3-9 homolog 1 (drosophila), CNOT10 - ccr4-not transcripti…
GO:0045739	positive regulation of DNA repair	0.000922	0.0191	5.04	12675	25	603	6	[ERCC8 - excision repair cross-complementing rodent repair deficiency, complementation group 8, EGFR - epidermal growth factor receptor, H2AFX - h2a histone family, member x, UBE2V2 - ubiquitin-conjugating enzyme e2 variant 2, BRCA1 - breast cancer 1, early onset, MGMT - o-6-methylguanine-dna methyltransferase]
GO:0045814	negative regulation of gene expression, epigenetic	0.000922	0.0191	5.04	12675	25	603	6	[SMARCA5 - swi/snf related, matrix associated, actin dependent regulator of chromatin, subfamily a, member 5, SMARCA4 - swi/snf related, matrix associated, actin dependent regulator of chromatin, subfamily a, member 4, HAT1 - histone acetyltransferase 1, SUV39H1 - suppressor of variegation 3-9 homolog 1 (drosophila), DNMT3B - dna (cytosine-5-)-methyltransferase 3 beta, BAZ2A - bromodomain adjacen…
GO:0016575	histone deacetylation	0.000922	0.0191	5.04	12675	25	603	6	[SMARCAD1 - swi/snf-related, matrix-associated actin-dependent regulator of chromatin, subfamily a, containing dead/h box 1, HDAC11 - histone deacetylase 11, SIRT7 - sirtuin 7, HDAC1 - histone deacetylase 1, HDAC6 - histone deacetylase 6, BAZ2A - bromodomain adjacent to zinc finger domain, 2a]
GO:0090311	regulation of protein deacetylation	0.000922	0.019	5.04	12675	25	603	6	[TP53 - tumor protein p53, NCOR1 - nuclear receptor corepressor 1, VEGFA - vascular endothelial growth factor a, EP300 - e1a binding protein p300, DYRK1A - dual-specificity tyrosine-(y)-phosphorylation regulated kinase 1a, TADA2A - transcriptional adaptor 2a]
GO:0090398	cellular senescence	0.000922	0.019	5.04	12675	25	603	6	[TP53 - tumor protein p53, PRKCD - protein kinase c, delta, CDKN1A - cyclin-dependent kinase inhibitor 1a (p21, cip1), KAT6A - k(lysine) acetyltransferase 6a, TERF2 - telomeric repeat binding factor 2, MAPK14 - mitogen-activated protein kinase 14]
GO:0090092	regulation of transmembrane receptor protein serine/threonine kinase signaling pathway	0.000927	0.0191	2.42	12675	139	603	16	[UBA52 - ubiquitin a-52 residue ribosomal protein fusion product 1, SMURF2 - smad specific e3 ubiquitin protein ligase 2, SKIL - ski-like oncogene, SMAD2 - smad family member 2, UCHL5 - ubiquitin carboxyl-terminal hydrolase l5, SMURF1 - smad specific e3 ubiquitin protein ligase 1, UBC - ubiquitin c, TP53 - tumor protein p53, CSNK2B - casein kinase 2, beta polypeptide, NEDD4L - neural precursor ce…
GO:0048511	rhythmic process	0.000929	0.0191	2.28	12675	166	603	18	[ICAM1 - intercellular adhesion molecule 1, PRKAA1 - protein kinase, amp-activated, alpha 1 catalytic subunit, SGPL1 - sphingosine-1-phosphate lyase 1, CDK4 - cyclin-dependent kinase 4, VEGFA - vascular endothelial growth factor a, HDAC3 - histone deacetylase 3, GNB2L1 - guanine nucleotide binding protein (g protein), beta polypeptide 2-like 1, DYRK1A - dual-specificity tyrosine-(y)-phosphorylati…
GO:0034976	response to endoplasmic reticulum stress	0.000937	0.0192	2.5	12675	126	603	15	[ATG10 - autophagy related 10, SRPR - signal recognition particle receptor (docking protein), SHC1 - shc (src homology 2 domain containing) transforming protein 1, TXNDC5 - thioredoxin domain containing 5 (endoplasmic reticulum), TP53 - tumor protein p53, COL4A3BP - collagen, type iv, alpha 3 (goodpasture antigen) binding protein, FKBP14 - fk506 binding protein 14, 22 kda, SRPRB - signal recognit…
GO:0043966	histone H3 acetylation	0.000972	0.0199	3.82	12675	44	603	8	[SMARCA4 - swi/snf related, matrix associated, actin dependent regulator of chromatin, subfamily a, member 4, MBIP - map3k12 binding inhibitory protein 1, TADA2A - transcriptional adaptor 2a, KAT2B - k(lysine) acetyltransferase 2b, KAT6A - k(lysine) acetyltransferase 6a, BRD4 - bromodomain containing 4, KAT7 - k(lysine) acetyltransferase 7, KAT2A - k(lysine) acetyltransferase 2a]
GO:0044728	DNA methylation or demethylation	0.000972	0.0199	3.82	12675	44	603	8	[PRMT7 - protein arginine methyltransferase 7, SMARCA4 - swi/snf related, matrix associated, actin dependent regulator of chromatin, subfamily a, member 4, ATF7IP - activating transcription factor 7 interacting protein, MGMT - o-6-methylguanine-dna methyltransferase, DNMT3B - dna (cytosine-5-)-methyltransferase 3 beta, GATAD2A - gata zinc finger domain containing 2a, BAZ2A - bromodomain adjacent …
GO:0050770	regulation of axonogenesis	0.000974	0.0199	2.71	12675	101	603	13	[CDK5 - cyclin-dependent kinase 5, VEGFA - vascular endothelial growth factor a, WDR36 - wd repeat domain 36, SKIL - ski-like oncogene, GDI1 - gdp dissociation inhibitor 1, ANAPC2 - anaphase promoting complex subunit 2, EP300 - e1a binding protein p300, ULK1 - unc-51 like autophagy activating kinase 1, RET - ret proto-oncogene, BCL11A - b-cell cll/lymphoma 11a (zinc finger protein), STK25 - serin…
GO:0002756	MyD88-independent toll-like receptor signaling pathway	0.000988	0.0201	3	12675	77	603	11	[RELA - v-rel avian reticuloendotheliosis viral oncogene homolog a, UBA52 - ubiquitin a-52 residue ribosomal protein fusion product 1, CDK1 - cyclin-dependent kinase 1, IKBKG - inhibitor of kappa light polypeptide gene enhancer in b-cells, kinase gamma, MAPK3 - mitogen-activated protein kinase 3, MAPK1 - mitogen-activated protein kinase 1, RPS6KA1 - ribosomal protein s6 kinase, 90kda, polypeptide…
GO:0000462	maturation of SSU-rRNA from tricistronic rRNA transcript (SSU-rRNA, 5.8S rRNA, LSU-rRNA)	0.000997	0.0203	12.61	12675	5	603	3	[RPS24 - ribosomal protein s24, RPS8 - ribosomal protein s8, RPS19 - ribosomal protein s19]
GO:0022614	membrane to membrane docking	0.000997	0.0202	12.61	12675	5	603	3	[ICAM1 - intercellular adhesion molecule 1, VCAM1 - vascular cell adhesion molecule 1, EZR - ezrin]

## Sheet: T2DM GO
GO Term	Description	P-value	FDR q-value	Enrichment	N	B	n	b	Genes
GO:0044260	cellular macromolecule metabolic process	3.43e-77	4.06e-73	1.96	12678	4723	627	457	[MED29 - mediator complex subunit 29, ELL - elongation factor rna polymerase ii, RBM39 - rna binding motif protein 39, RNPC3 - rna-binding region (rnp1, rrm) containing 3, HNRNPA0 - heterogeneous nuclear ribonucleoprotein a0, NCOR1 - nuclear receptor corepressor 1, CHAF1B - chromatin assembly factor 1, subunit b (p60), NCOR2 - nuclear receptor corepressor 2, PML - promyelocytic leukemia, DOT1L - …
GO:0043170	macromolecule metabolic process	7.6e-73	4.49e-69	1.86	12678	5115	627	470	[MED29 - mediator complex subunit 29, ELL - elongation factor rna polymerase ii, RBM39 - rna binding motif protein 39, RNPC3 - rna-binding region (rnp1, rrm) containing 3, HNRNPA0 - heterogeneous nuclear ribonucleoprotein a0, NCOR1 - nuclear receptor corepressor 1, CHAF1B - chromatin assembly factor 1, subunit b (p60), NCOR2 - nuclear receptor corepressor 2, PML - promyelocytic leukemia, ACACA - …
GO:0060255	regulation of macromolecule metabolic process	4.68e-65	1.84e-61	2.06	12678	3839	627	391	[MED29 - mediator complex subunit 29, ELL - elongation factor rna polymerase ii, RBM39 - rna binding motif protein 39, HNRNPA0 - heterogeneous nuclear ribonucleoprotein a0, CBX1 - chromobox homolog 1, CHAF1B - chromatin assembly factor 1, subunit b (p60), NCOR1 - nuclear receptor corepressor 1, NCOR2 - nuclear receptor corepressor 2, PML - promyelocytic leukemia, YWHAQ - tyrosine 3-monooxygenase/…
GO:0090304	nucleic acid metabolic process	1.87e-62	5.53e-59	2.29	12678	2926	627	332	[CCNK - cyclin k, MED29 - mediator complex subunit 29, SMARCAD1 - swi/snf-related, matrix-associated actin-dependent regulator of chromatin, subfamily a, containing dead/h box 1, HSPA1B - heat shock 70kda protein 1b, ELL - elongation factor rna polymerase ii, TRIM27 - tripartite motif containing 27, RFC4 - replication factor c (activator 1) 4, 37kda, EXOSC5 - exosome component 5, G3BP1 - gtpase a…
GO:0031323	regulation of cellular metabolic process	2.7e-61	6.39e-58	1.98	12678	4057	627	397	[MED29 - mediator complex subunit 29, ELL - elongation factor rna polymerase ii, RBM39 - rna binding motif protein 39, CBX1 - chromobox homolog 1, CHAF1B - chromatin assembly factor 1, subunit b (p60), NCOR1 - nuclear receptor corepressor 1, NCOR2 - nuclear receptor corepressor 2, PML - promyelocytic leukemia, ACACA - acetyl-coa carboxylase alpha, YWHAQ - tyrosine 3-monooxygenase/tryptophan 5-mon…
GO:0010556	regulation of macromolecule biosynthetic process	3.82e-59	7.53e-56	2.31	12678	2777	627	317	[CCNK - cyclin k, MED29 - mediator complex subunit 29, SMARCAD1 - swi/snf-related, matrix-associated actin-dependent regulator of chromatin, subfamily a, containing dead/h box 1, TRIM27 - tripartite motif containing 27, ELL - elongation factor rna polymerase ii, HSF4 - heat shock transcription factor 4, NCK1 - nck adaptor protein 1, RBM39 - rna binding motif protein 39, TRIM24 - tripartite motif …
GO:0019222	regulation of metabolic process	8.9e-59	1.5e-55	1.87	12678	4488	627	416	[MED29 - mediator complex subunit 29, ELL - elongation factor rna polymerase ii, RBM39 - rna binding motif protein 39, HNRNPA0 - heterogeneous nuclear ribonucleoprotein a0, CBX1 - chromobox homolog 1, CHAF1B - chromatin assembly factor 1, subunit b (p60), NCOR1 - nuclear receptor corepressor 1, NCOR2 - nuclear receptor corepressor 2, PML - promyelocytic leukemia, ACACA - acetyl-coa carboxylase al…
GO:0080090	regulation of primary metabolic process	1.44e-58	2.12e-55	1.96	12678	4050	627	392	[MED29 - mediator complex subunit 29, ELL - elongation factor rna polymerase ii, RBM39 - rna binding motif protein 39, CBX1 - chromobox homolog 1, CHAF1B - chromatin assembly factor 1, subunit b (p60), NCOR1 - nuclear receptor corepressor 1, NCOR2 - nuclear receptor corepressor 2, PML - promyelocytic leukemia, YWHAQ - tyrosine 3-monooxygenase/tryptophan 5-monooxygenase activation protein, theta p…
GO:0051171	regulation of nitrogen compound metabolic process	1.51e-58	1.99e-55	2.18	12678	3158	627	340	[CCNK - cyclin k, SMARCAD1 - swi/snf-related, matrix-associated actin-dependent regulator of chromatin, subfamily a, containing dead/h box 1, MED29 - mediator complex subunit 29, ELL - elongation factor rna polymerase ii, TRIM27 - tripartite motif containing 27, HSF4 - heat shock transcription factor 4, RBM39 - rna binding motif protein 39, TRIM24 - tripartite motif containing 24, NCK1 - nck adap…
GO:0010468	regulation of gene expression	3.08e-58	3.64e-55	2.18	12678	3134	627	338	[CCNK - cyclin k, SMARCAD1 - swi/snf-related, matrix-associated actin-dependent regulator of chromatin, subfamily a, containing dead/h box 1, MED29 - mediator complex subunit 29, ELL - elongation factor rna polymerase ii, TRIM27 - tripartite motif containing 27, HSF4 - heat shock transcription factor 4, RBM39 - rna binding motif protein 39, TRIM24 - tripartite motif containing 24, NCK1 - nck adap…
GO:0010604	positive regulation of macromolecule metabolic process	4.39e-58	4.71e-55	2.76	12678	1824	627	249	[SMARCAD1 - swi/snf-related, matrix-associated actin-dependent regulator of chromatin, subfamily a, containing dead/h box 1, ELL - elongation factor rna polymerase ii, HSF4 - heat shock transcription factor 4, NCK1 - nck adaptor protein 1, TRIM24 - tripartite motif containing 24, RFXAP - regulatory factor x-associated protein, BRCA2 - breast cancer 2, early onset, BRDT - bromodomain, testis-speci…
GO:0044237	cellular metabolic process	5.71e-58	5.62e-55	1.61	12678	6314	627	502	[MED29 - mediator complex subunit 29, ELL - elongation factor rna polymerase ii, RNPC3 - rna-binding region (rnp1, rrm) containing 3, RBM39 - rna binding motif protein 39, PNMT - phenylethanolamine n-methyltransferase, HNRNPA0 - heterogeneous nuclear ribonucleoprotein a0, CHAF1B - chromatin assembly factor 1, subunit b (p60), NCOR1 - nuclear receptor corepressor 1, NCOR2 - nuclear receptor corepr…
GO:2000112	regulation of cellular macromolecule biosynthetic process	6.21e-58	5.65e-55	2.33	12678	2685	627	309	[CCNK - cyclin k, MED29 - mediator complex subunit 29, SMARCAD1 - swi/snf-related, matrix-associated actin-dependent regulator of chromatin, subfamily a, containing dead/h box 1, TRIM27 - tripartite motif containing 27, ELL - elongation factor rna polymerase ii, HSF4 - heat shock transcription factor 4, NCK1 - nck adaptor protein 1, RBM39 - rna binding motif protein 39, TRIM24 - tripartite motif …
GO:0031326	regulation of cellular biosynthetic process	1.98e-57	1.67e-54	2.25	12678	2900	627	322	[CCNK - cyclin k, MED29 - mediator complex subunit 29, SMARCAD1 - swi/snf-related, matrix-associated actin-dependent regulator of chromatin, subfamily a, containing dead/h box 1, ELL - elongation factor rna polymerase ii, TRIM27 - tripartite motif containing 27, HSF4 - heat shock transcription factor 4, NCK1 - nck adaptor protein 1, RBM39 - rna binding motif protein 39, TRIM24 - tripartite motif …
GO:0019219	regulation of nucleobase-containing compound metabolic process	2.47e-57	1.94e-54	2.19	12678	3078	627	333	[CCNK - cyclin k, SMARCAD1 - swi/snf-related, matrix-associated actin-dependent regulator of chromatin, subfamily a, containing dead/h box 1, MED29 - mediator complex subunit 29, ELL - elongation factor rna polymerase ii, TRIM27 - tripartite motif containing 27, HSF4 - heat shock transcription factor 4, RBM39 - rna binding motif protein 39, TRIM24 - tripartite motif containing 24, NCK1 - nck adap…
GO:0009889	regulation of biosynthetic process	7.92e-57	5.85e-54	2.23	12678	2932	627	323	[CCNK - cyclin k, MED29 - mediator complex subunit 29, SMARCAD1 - swi/snf-related, matrix-associated actin-dependent regulator of chromatin, subfamily a, containing dead/h box 1, ELL - elongation factor rna polymerase ii, TRIM27 - tripartite motif containing 27, HSF4 - heat shock transcription factor 4, NCK1 - nck adaptor protein 1, RBM39 - rna binding motif protein 39, TRIM24 - tripartite motif …
GO:0046483	heterocycle metabolic process	1.65e-56	1.15e-53	2.05	12678	3533	627	359	[CCNK - cyclin k, SMARCAD1 - swi/snf-related, matrix-associated actin-dependent regulator of chromatin, subfamily a, containing dead/h box 1, MED29 - mediator complex subunit 29, ELL - elongation factor rna polymerase ii, TRIM27 - tripartite motif containing 27, HSPA1B - heat shock 70kda protein 1b, RFC4 - replication factor c (activator 1) 4, 37kda, EXOSC5 - exosome component 5, G3BP1 - gtpase a…
GO:0031325	positive regulation of cellular metabolic process	3.36e-56	2.21e-53	2.68	12678	1904	627	252	[SMARCAD1 - swi/snf-related, matrix-associated actin-dependent regulator of chromatin, subfamily a, containing dead/h box 1, ELL - elongation factor rna polymerase ii, HSF4 - heat shock transcription factor 4, NCK1 - nck adaptor protein 1, TRIM24 - tripartite motif containing 24, BRCA2 - breast cancer 2, early onset, RFXAP - regulatory factor x-associated protein, BRDT - bromodomain, testis-speci…
GO:0006139	nucleobase-containing compound metabolic process	3.67e-56	2.28e-53	2.09	12678	3391	627	350	[CCNK - cyclin k, SMARCAD1 - swi/snf-related, matrix-associated actin-dependent regulator of chromatin, subfamily a, containing dead/h box 1, MED29 - mediator complex subunit 29, ELL - elongation factor rna polymerase ii, HSPA1B - heat shock 70kda protein 1b, TRIM27 - tripartite motif containing 27, RFC4 - replication factor c (activator 1) 4, 37kda, EXOSC5 - exosome component 5, G3BP1 - gtpase a…
GO:0010467	gene expression	5.22e-56	3.09e-53	4.47	12678	643	627	142	[ELL - elongation factor rna polymerase ii, HSPA1B - heat shock 70kda protein 1b, MED24 - mediator complex subunit 24, EXOSC5 - exosome component 5, HNRNPA0 - heterogeneous nuclear ribonucleoprotein a0, GTF2F1 - general transcription factor iif, polypeptide 1, 74kda, NCOR1 - nuclear receptor corepressor 1, SNW1 - snw domain containing 1, GTF2E1 - general transcription factor iie, polypeptide 1, a…
GO:0051252	regulation of RNA metabolic process	5.24e-56	2.95e-53	2.35	12678	2552	627	297	[CCNK - cyclin k, MED29 - mediator complex subunit 29, SMARCAD1 - swi/snf-related, matrix-associated actin-dependent regulator of chromatin, subfamily a, containing dead/h box 1, TRIM27 - tripartite motif containing 27, ELL - elongation factor rna polymerase ii, HSF4 - heat shock transcription factor 4, NCK1 - nck adaptor protein 1, RBM39 - rna binding motif protein 39, TRIM24 - tripartite motif …
GO:0009893	positive regulation of metabolic process	5.3e-56	2.85e-53	2.61	12678	2004	627	259	[SMARCAD1 - swi/snf-related, matrix-associated actin-dependent regulator of chromatin, subfamily a, containing dead/h box 1, ELL - elongation factor rna polymerase ii, HSF4 - heat shock transcription factor 4, NCK1 - nck adaptor protein 1, TRIM24 - tripartite motif containing 24, BRCA2 - breast cancer 2, early onset, RFXAP - regulatory factor x-associated protein, BRDT - bromodomain, testis-speci…
GO:2001141	regulation of RNA biosynthetic process	2.56e-54	1.32e-51	2.36	12678	2475	627	289	[MED29 - mediator complex subunit 29, SMARCAD1 - swi/snf-related, matrix-associated actin-dependent regulator of chromatin, subfamily a, containing dead/h box 1, CCNK - cyclin k, TRIM27 - tripartite motif containing 27, ELL - elongation factor rna polymerase ii, HSF4 - heat shock transcription factor 4, NCK1 - nck adaptor protein 1, RBM39 - rna binding motif protein 39, TRIM24 - tripartite motif …
GO:0071704	organic substance metabolic process	2.08e-53	1.02e-50	1.57	12678	6461	627	501	[MED29 - mediator complex subunit 29, ELL - elongation factor rna polymerase ii, RNPC3 - rna-binding region (rnp1, rrm) containing 3, RBM39 - rna binding motif protein 39, PNMT - phenylethanolamine n-methyltransferase, HNRNPA0 - heterogeneous nuclear ribonucleoprotein a0, CHAF1B - chromatin assembly factor 1, subunit b (p60), NCOR1 - nuclear receptor corepressor 1, NCOR2 - nuclear receptor corepr…
GO:0006725	cellular aromatic compound metabolic process	2.22e-53	1.05e-50	2.02	12678	3542	627	354	[CCNK - cyclin k, SMARCAD1 - swi/snf-related, matrix-associated actin-dependent regulator of chromatin, subfamily a, containing dead/h box 1, MED29 - mediator complex subunit 29, ELL - elongation factor rna polymerase ii, TRIM27 - tripartite motif containing 27, HSPA1B - heat shock 70kda protein 1b, RFC4 - replication factor c (activator 1) 4, 37kda, EXOSC5 - exosome component 5, G3BP1 - gtpase a…
GO:0044238	primary metabolic process	5.66e-53	2.57e-50	1.59	12678	6248	627	491	[MED29 - mediator complex subunit 29, ELL - elongation factor rna polymerase ii, RNPC3 - rna-binding region (rnp1, rrm) containing 3, RBM39 - rna binding motif protein 39, HNRNPA0 - heterogeneous nuclear ribonucleoprotein a0, CHAF1B - chromatin assembly factor 1, subunit b (p60), NCOR1 - nuclear receptor corepressor 1, NCOR2 - nuclear receptor corepressor 2, PML - promyelocytic leukemia, ACACA - …
GO:1901360	organic cyclic compound metabolic process	9.44e-53	4.13e-50	1.97	12678	3717	627	363	[CCNK - cyclin k, SMARCAD1 - swi/snf-related, matrix-associated actin-dependent regulator of chromatin, subfamily a, containing dead/h box 1, MED29 - mediator complex subunit 29, ELL - elongation factor rna polymerase ii, TRIM27 - tripartite motif containing 27, HSPA1B - heat shock 70kda protein 1b, RFC4 - replication factor c (activator 1) 4, 37kda, EXOSC5 - exosome component 5, G3BP1 - gtpase a…
GO:0006355	regulation of transcription, DNA-templated	1.09e-51	4.59e-49	2.34	12678	2438	627	282	[MED29 - mediator complex subunit 29, SMARCAD1 - swi/snf-related, matrix-associated actin-dependent regulator of chromatin, subfamily a, containing dead/h box 1, CCNK - cyclin k, TRIM27 - tripartite motif containing 27, ELL - elongation factor rna polymerase ii, HSF4 - heat shock transcription factor 4, NCK1 - nck adaptor protein 1, RBM39 - rna binding motif protein 39, TRIM24 - tripartite motif …
GO:0034641	cellular nitrogen compound metabolic process	1.64e-51	6.67e-49	1.97	12678	3704	627	360	[CCNK - cyclin k, SMARCAD1 - swi/snf-related, matrix-associated actin-dependent regulator of chromatin, subfamily a, containing dead/h box 1, MED29 - mediator complex subunit 29, ELL - elongation factor rna polymerase ii, TRIM27 - tripartite motif containing 27, HSPA1B - heat shock 70kda protein 1b, RFC4 - replication factor c (activator 1) 4, 37kda, EXOSC5 - exosome component 5, G3BP1 - gtpase a…
GO:0048522	positive regulation of cellular process	2.34e-51	9.22e-49	2.12	12678	3086	627	323	[SMARCAD1 - swi/snf-related, matrix-associated actin-dependent regulator of chromatin, subfamily a, containing dead/h box 1, GFAP - glial fibrillary acidic protein, ELL - elongation factor rna polymerase ii, HSPA1B - heat shock 70kda protein 1b, HSF4 - heat shock transcription factor 4, TRIM24 - tripartite motif containing 24, NCK1 - nck adaptor protein 1, BRCA2 - breast cancer 2, early onset, RF…
GO:0008152	metabolic process	1.19e-50	4.52e-48	1.51	12678	6852	627	513	[MED29 - mediator complex subunit 29, ELL - elongation factor rna polymerase ii, RNPC3 - rna-binding region (rnp1, rrm) containing 3, RBM39 - rna binding motif protein 39, PNMT - phenylethanolamine n-methyltransferase, HNRNPA0 - heterogeneous nuclear ribonucleoprotein a0, CHAF1B - chromatin assembly factor 1, subunit b (p60), NCOR1 - nuclear receptor corepressor 1, NCOR2 - nuclear receptor corepr…
GO:0048523	negative regulation of cellular process	3.72e-50	1.37e-47	2.21	12678	2723	627	298	[CCNK - cyclin k, GFAP - glial fibrillary acidic protein, HSPA1B - heat shock 70kda protein 1b, TRIM27 - tripartite motif containing 27, G3BP1 - gtpase activating protein (sh3 domain) binding protein 1, HSF4 - heat shock transcription factor 4, NCK1 - nck adaptor protein 1, TRIM24 - tripartite motif containing 24, BRCA2 - breast cancer 2, early onset, BRCA1 - breast cancer 1, early onset, RFX5 - …
GO:0010557	positive regulation of macromolecule biosynthetic process	2.41e-48	8.63e-46	3.2	12678	1126	627	178	[SMARCAD1 - swi/snf-related, matrix-associated actin-dependent regulator of chromatin, subfamily a, containing dead/h box 1, ELL - elongation factor rna polymerase ii, MED24 - mediator complex subunit 24, DDX5 - dead (asp-glu-ala-asp) box helicase 5, HSF4 - heat shock transcription factor 4, NCK1 - nck adaptor protein 1, TRIM24 - tripartite motif containing 24, BRCA2 - breast cancer 2, early onse…
GO:0032774	RNA biosynthetic process	2.43e-48	8.44e-46	2.52	12678	1931	627	241	[MED29 - mediator complex subunit 29, CCNK - cyclin k, TRIM27 - tripartite motif containing 27, ELL - elongation factor rna polymerase ii, HSF4 - heat shock transcription factor 4, TRIM24 - tripartite motif containing 24, RBM39 - rna binding motif protein 39, BRDT - bromodomain, testis-specific, RFX5 - regulatory factor x, 5 (influences hla class ii expression), RELA - v-rel avian reticuloendothe…
GO:0016070	RNA metabolic process	3.09e-48	1.04e-45	2.26	12678	2515	627	281	[MED29 - mediator complex subunit 29, CCNK - cyclin k, TRIM27 - tripartite motif containing 27, ELL - elongation factor rna polymerase ii, HSPA1B - heat shock 70kda protein 1b, EXOSC5 - exosome component 5, HSF4 - heat shock transcription factor 4, RBM39 - rna binding motif protein 39, RNPC3 - rna-binding region (rnp1, rrm) containing 3, TRIM24 - tripartite motif containing 24, BRDT - bromodomain…
GO:0009059	macromolecule biosynthetic process	5.61e-48	1.84e-45	2.32	12678	2342	627	269	[MED29 - mediator complex subunit 29, CCNK - cyclin k, TRIM27 - tripartite motif containing 27, ELL - elongation factor rna polymerase ii, RFC4 - replication factor c (activator 1) 4, 37kda, HSF4 - heat shock transcription factor 4, RBM39 - rna binding motif protein 39, REV3L - rev3-like, polymerase (dna directed), zeta, catalytic subunit, TRIM24 - tripartite motif containing 24, BRDT - bromodoma…
GO:0048519	negative regulation of biological process	1.55e-47	4.94e-45	2.1	12678	2973	627	309	[CCNK - cyclin k, GFAP - glial fibrillary acidic protein, HSPA1B - heat shock 70kda protein 1b, TRIM27 - tripartite motif containing 27, G3BP1 - gtpase activating protein (sh3 domain) binding protein 1, HSF4 - heat shock transcription factor 4, NCK1 - nck adaptor protein 1, TRIM24 - tripartite motif containing 24, BRCA2 - breast cancer 2, early onset, BRCA1 - breast cancer 1, early onset, RFX5 - …
GO:0006367	transcription initiation from RNA polymerase II promoter	2.14e-47	6.66e-45	8.13	12678	179	627	72	[NR2E3 - nuclear receptor subfamily 2, group e, member 3, MED6 - mediator complex subunit 6, MED26 - mediator complex subunit 26, NRBF2 - nuclear receptor binding factor 2, MED24 - mediator complex subunit 24, MED17 - mediator complex subunit 17, SNW1 - snw domain containing 1, NCOR1 - nuclear receptor corepressor 1, GTF2F1 - general transcription factor iif, polypeptide 1, 74kda, GTF2E1 - genera…
GO:0048518	positive regulation of biological process	5.2e-47	1.58e-44	1.98	12678	3436	627	336	[SMARCAD1 - swi/snf-related, matrix-associated actin-dependent regulator of chromatin, subfamily a, containing dead/h box 1, GFAP - glial fibrillary acidic protein, ELL - elongation factor rna polymerase ii, HSPA1B - heat shock 70kda protein 1b, HSF4 - heat shock transcription factor 4, TRIM24 - tripartite motif containing 24, NCK1 - nck adaptor protein 1, RFXAP - regulatory factor x-associated p…
GO:0031324	negative regulation of cellular metabolic process	4.95e-46	1.46e-43	2.9	12678	1337	627	192	[TRIM27 - tripartite motif containing 27, DDX5 - dead (asp-glu-ala-asp) box helicase 5, HSF4 - heat shock transcription factor 4, NCK1 - nck adaptor protein 1, TRIM24 - tripartite motif containing 24, RPS6KA6 - ribosomal protein s6 kinase, 90kda, polypeptide 6, BRCA2 - breast cancer 2, early onset, BRCA1 - breast cancer 1, early onset, GADD45A - growth arrest and dna-damage-inducible, alpha, RFX5…
GO:0034654	nucleobase-containing compound biosynthetic process	5.28e-46	1.52e-43	2.39	12678	2116	627	250	[MED29 - mediator complex subunit 29, CCNK - cyclin k, TRIM27 - tripartite motif containing 27, ELL - elongation factor rna polymerase ii, HSF4 - heat shock transcription factor 4, REV3L - rev3-like, polymerase (dna directed), zeta, catalytic subunit, TRIM24 - tripartite motif containing 24, RBM39 - rna binding motif protein 39, BRDT - bromodomain, testis-specific, RFX5 - regulatory factor x, 5 (…
GO:0009892	negative regulation of metabolic process	6.65e-46	1.87e-43	2.81	12678	1440	627	200	[TRIM27 - tripartite motif containing 27, HSF4 - heat shock transcription factor 4, TRIM24 - tripartite motif containing 24, NCK1 - nck adaptor protein 1, BRCA2 - breast cancer 2, early onset, BRCA1 - breast cancer 1, early onset, RFX5 - regulatory factor x, 5 (influences hla class ii expression), CBX1 - chromobox homolog 1, RELA - v-rel avian reticuloendotheliosis viral oncogene homolog a, NCOR1…
GO:0006807	nitrogen compound metabolic process	1.29e-45	3.55e-43	1.85	12678	4008	627	366	[CCNK - cyclin k, SMARCAD1 - swi/snf-related, matrix-associated actin-dependent regulator of chromatin, subfamily a, containing dead/h box 1, MED29 - mediator complex subunit 29, ELL - elongation factor rna polymerase ii, TRIM27 - tripartite motif containing 27, HSPA1B - heat shock 70kda protein 1b, RFC4 - replication factor c (activator 1) 4, 37kda, EXOSC5 - exosome component 5, G3BP1 - gtpase a…
GO:0010558	negative regulation of macromolecule biosynthetic process	1.47e-45	3.95e-43	3.47	12678	891	627	153	[TRIM27 - tripartite motif containing 27, DDX5 - dead (asp-glu-ala-asp) box helicase 5, HSF4 - heat shock transcription factor 4, TRIM24 - tripartite motif containing 24, BRCA2 - breast cancer 2, early onset, BRCA1 - breast cancer 1, early onset, RFX5 - regulatory factor x, 5 (influences hla class ii expression), CBX1 - chromobox homolog 1, HEXIM1 - hexamethylene bis-acetamide inducible 1, SNW1 -…
GO:0009891	positive regulation of biosynthetic process	3.1e-45	8.14e-43	2.99	12678	1230	627	182	[SMARCAD1 - swi/snf-related, matrix-associated actin-dependent regulator of chromatin, subfamily a, containing dead/h box 1, ELL - elongation factor rna polymerase ii, MED24 - mediator complex subunit 24, DDX5 - dead (asp-glu-ala-asp) box helicase 5, HSF4 - heat shock transcription factor 4, NCK1 - nck adaptor protein 1, TRIM24 - tripartite motif containing 24, RFXAP - regulatory factor x-associa…
GO:0009890	negative regulation of biosynthetic process	4.72e-45	1.21e-42	3.37	12678	943	627	157	[TRIM27 - tripartite motif containing 27, DDX5 - dead (asp-glu-ala-asp) box helicase 5, HSF4 - heat shock transcription factor 4, TRIM24 - tripartite motif containing 24, BRCA2 - breast cancer 2, early onset, BRCA1 - breast cancer 1, early onset, RFX5 - regulatory factor x, 5 (influences hla class ii expression), CBX1 - chromobox homolog 1, HEXIM1 - hexamethylene bis-acetamide inducible 1, SNW1 -…
GO:0031328	positive regulation of cellular biosynthetic process	5.79e-45	1.46e-42	3.01	12678	1211	627	180	[SMARCAD1 - swi/snf-related, matrix-associated actin-dependent regulator of chromatin, subfamily a, containing dead/h box 1, ELL - elongation factor rna polymerase ii, MED24 - mediator complex subunit 24, DDX5 - dead (asp-glu-ala-asp) box helicase 5, HSF4 - heat shock transcription factor 4, NCK1 - nck adaptor protein 1, TRIM24 - tripartite motif containing 24, BRCA2 - breast cancer 2, early onse…
GO:0018130	heterocycle biosynthetic process	6.29e-45	1.55e-42	2.34	12678	2173	627	252	[MED29 - mediator complex subunit 29, CCNK - cyclin k, TRIM27 - tripartite motif containing 27, ELL - elongation factor rna polymerase ii, HSF4 - heat shock transcription factor 4, REV3L - rev3-like, polymerase (dna directed), zeta, catalytic subunit, TRIM24 - tripartite motif containing 24, RBM39 - rna binding motif protein 39, BRDT - bromodomain, testis-specific, RFX5 - regulatory factor x, 5 (…
GO:0010605	negative regulation of macromolecule metabolic process	6.46e-45	1.56e-42	2.89	12678	1322	627	189	[TRIM27 - tripartite motif containing 27, DDX5 - dead (asp-glu-ala-asp) box helicase 5, HSF4 - heat shock transcription factor 4, NCK1 - nck adaptor protein 1, TRIM24 - tripartite motif containing 24, BRCA2 - breast cancer 2, early onset, CDC42 - cell division cycle 42, BRCA1 - breast cancer 1, early onset, GADD45A - growth arrest and dna-damage-inducible, alpha, RFX5 - regulatory factor x, 5 (in…
GO:0019438	aromatic compound biosynthetic process	9.72e-45	2.3e-42	2.34	12678	2178	627	252	[MED29 - mediator complex subunit 29, CCNK - cyclin k, TRIM27 - tripartite motif containing 27, ELL - elongation factor rna polymerase ii, HSF4 - heat shock transcription factor 4, REV3L - rev3-like, polymerase (dna directed), zeta, catalytic subunit, TRIM24 - tripartite motif containing 24, RBM39 - rna binding motif protein 39, BRDT - bromodomain, testis-specific, PNMT - phenylethanolamine n-met…
GO:0031327	negative regulation of cellular biosynthetic process	1.3e-44	3.02e-42	3.38	12678	928	627	155	[TRIM27 - tripartite motif containing 27, DDX5 - dead (asp-glu-ala-asp) box helicase 5, HSF4 - heat shock transcription factor 4, TRIM24 - tripartite motif containing 24, BRCA2 - breast cancer 2, early onset, BRCA1 - breast cancer 1, early onset, RFX5 - regulatory factor x, 5 (influences hla class ii expression), CBX1 - chromobox homolog 1, HEXIM1 - hexamethylene bis-acetamide inducible 1, SNW1 -…
GO:0006352	DNA-templated transcription, initiation	4.59e-44	1.04e-41	7.16	12678	209	627	74	[NR2E3 - nuclear receptor subfamily 2, group e, member 3, MED26 - mediator complex subunit 26, MED6 - mediator complex subunit 6, NRBF2 - nuclear receptor binding factor 2, MED24 - mediator complex subunit 24, MED17 - mediator complex subunit 17, SNW1 - snw domain containing 1, NCOR1 - nuclear receptor corepressor 1, GTF2F1 - general transcription factor iif, polypeptide 1, 74kda, GTF2E1 - genera…
GO:0051172	negative regulation of nitrogen compound metabolic process	7.31e-44	1.63e-41	3.41	12678	896	627	151	[TRIM27 - tripartite motif containing 27, DDX5 - dead (asp-glu-ala-asp) box helicase 5, HSF4 - heat shock transcription factor 4, TRIM24 - tripartite motif containing 24, BRCA2 - breast cancer 2, early onset, BRCA1 - breast cancer 1, early onset, RFX5 - regulatory factor x, 5 (influences hla class ii expression), CBX1 - chromobox homolog 1, HEXIM1 - hexamethylene bis-acetamide inducible 1, SNW1 -…
GO:0044271	cellular nitrogen compound biosynthetic process	9.33e-44	2.04e-41	2.31	12678	2219	627	253	[MED29 - mediator complex subunit 29, CCNK - cyclin k, TRIM27 - tripartite motif containing 27, ELL - elongation factor rna polymerase ii, HSF4 - heat shock transcription factor 4, REV3L - rev3-like, polymerase (dna directed), zeta, catalytic subunit, TRIM24 - tripartite motif containing 24, RBM39 - rna binding motif protein 39, BRDT - bromodomain, testis-specific, RFX5 - regulatory factor x, 5 (…
GO:0006357	regulation of transcription from RNA polymerase II promoter	1.06e-43	2.28e-41	2.97	12678	1211	627	178	[CDK12 - cyclin-dependent kinase 12, TRIM27 - tripartite motif containing 27, MED24 - mediator complex subunit 24, DDX5 - dead (asp-glu-ala-asp) box helicase 5, HSF4 - heat shock transcription factor 4, NCK1 - nck adaptor protein 1, BRCA1 - breast cancer 1, early onset, RFX5 - regulatory factor x, 5 (influences hla class ii expression), HEXIM1 - hexamethylene bis-acetamide inducible 1, SNW1 - snw…
GO:0045934	negative regulation of nucleobase-containing compound metabolic process	1.11e-43	2.34e-41	3.44	12678	877	627	149	[TRIM27 - tripartite motif containing 27, DDX5 - dead (asp-glu-ala-asp) box helicase 5, HSF4 - heat shock transcription factor 4, TRIM24 - tripartite motif containing 24, BRCA2 - breast cancer 2, early onset, BRCA1 - breast cancer 1, early onset, RFX5 - regulatory factor x, 5 (influences hla class ii expression), CBX1 - chromobox homolog 1, HEXIM1 - hexamethylene bis-acetamide inducible 1, SNW1 -…
GO:0051173	positive regulation of nitrogen compound metabolic process	1.99e-43	4.12e-41	3.03	12678	1156	627	173	[SMARCAD1 - swi/snf-related, matrix-associated actin-dependent regulator of chromatin, subfamily a, containing dead/h box 1, ELL - elongation factor rna polymerase ii, MED24 - mediator complex subunit 24, DDX5 - dead (asp-glu-ala-asp) box helicase 5, HSF4 - heat shock transcription factor 4, NCK1 - nck adaptor protein 1, TRIM24 - tripartite motif containing 24, BRCA2 - breast cancer 2, early onse…
GO:2000113	negative regulation of cellular macromolecule biosynthetic process	2.51e-43	5.11e-41	3.47	12678	850	627	146	[TRIM27 - tripartite motif containing 27, DDX5 - dead (asp-glu-ala-asp) box helicase 5, HSF4 - heat shock transcription factor 4, TRIM24 - tripartite motif containing 24, BRCA2 - breast cancer 2, early onset, BRCA1 - breast cancer 1, early onset, RFX5 - regulatory factor x, 5 (influences hla class ii expression), CBX1 - chromobox homolog 1, HEXIM1 - hexamethylene bis-acetamide inducible 1, SNW1 -…
GO:0051254	positive regulation of RNA metabolic process	4.38e-43	8.77e-41	3.2	12678	1010	627	160	[SMARCAD1 - swi/snf-related, matrix-associated actin-dependent regulator of chromatin, subfamily a, containing dead/h box 1, ELL - elongation factor rna polymerase ii, MED24 - mediator complex subunit 24, DDX5 - dead (asp-glu-ala-asp) box helicase 5, HSF4 - heat shock transcription factor 4, NCK1 - nck adaptor protein 1, TRIM24 - tripartite motif containing 24, RFXAP - regulatory factor x-associa…
GO:1902680	positive regulation of RNA biosynthetic process	7.3e-43	1.44e-40	3.22	12678	991	627	158	[SMARCAD1 - swi/snf-related, matrix-associated actin-dependent regulator of chromatin, subfamily a, containing dead/h box 1, ELL - elongation factor rna polymerase ii, MED24 - mediator complex subunit 24, DDX5 - dead (asp-glu-ala-asp) box helicase 5, HSF4 - heat shock transcription factor 4, NCK1 - nck adaptor protein 1, TRIM24 - tripartite motif containing 24, BRCA2 - breast cancer 2, early onse…
GO:0045935	positive regulation of nucleobase-containing compound metabolic process	1.21e-42	2.35e-40	3.03	12678	1135	627	170	[SMARCAD1 - swi/snf-related, matrix-associated actin-dependent regulator of chromatin, subfamily a, containing dead/h box 1, ELL - elongation factor rna polymerase ii, MED24 - mediator complex subunit 24, DDX5 - dead (asp-glu-ala-asp) box helicase 5, HSF4 - heat shock transcription factor 4, NCK1 - nck adaptor protein 1, TRIM24 - tripartite motif containing 24, RFXAP - regulatory factor x-associa…
GO:1901362	organic cyclic compound biosynthetic process	4.34e-42	8.27e-40	2.26	12678	2265	627	253	[MED29 - mediator complex subunit 29, CCNK - cyclin k, TRIM27 - tripartite motif containing 27, ELL - elongation factor rna polymerase ii, HSF4 - heat shock transcription factor 4, REV3L - rev3-like, polymerase (dna directed), zeta, catalytic subunit, TRIM24 - tripartite motif containing 24, RBM39 - rna binding motif protein 39, BRDT - bromodomain, testis-specific, PNMT - phenylethanolamine n-met…
GO:0044267	cellular protein metabolic process	5.05e-41	9.48e-39	2.26	12678	2206	627	247	[SMARCAD1 - swi/snf-related, matrix-associated actin-dependent regulator of chromatin, subfamily a, containing dead/h box 1, CCNK - cyclin k, TRIM27 - tripartite motif containing 27, HSPA1B - heat shock 70kda protein 1b, DNAJA1 - dnaj (hsp40) homolog, subfamily a, member 1, HSF4 - heat shock transcription factor 4, TRIM24 - tripartite motif containing 24, BRCA2 - breast cancer 2, early onset, DNA…
GO:0045893	positive regulation of transcription, DNA-templated	5.32e-41	9.82e-39	3.22	12678	955	627	152	[SMARCAD1 - swi/snf-related, matrix-associated actin-dependent regulator of chromatin, subfamily a, containing dead/h box 1, MED24 - mediator complex subunit 24, DDX5 - dead (asp-glu-ala-asp) box helicase 5, HSF4 - heat shock transcription factor 4, NCK1 - nck adaptor protein 1, TRIM24 - tripartite motif containing 24, RFXAP - regulatory factor x-associated protein, BRCA2 - breast cancer 2, early…
GO:0010628	positive regulation of gene expression	1.51e-40	2.74e-38	3.08	12678	1044	627	159	[SMARCAD1 - swi/snf-related, matrix-associated actin-dependent regulator of chromatin, subfamily a, containing dead/h box 1, MED24 - mediator complex subunit 24, DDX5 - dead (asp-glu-ala-asp) box helicase 5, HSF4 - heat shock transcription factor 4, NCK1 - nck adaptor protein 1, TRIM24 - tripartite motif containing 24, BRCA2 - breast cancer 2, early onset, RFXAP - regulatory factor x-associated p…
GO:0044764	multi-organism cellular process	2.32e-39	4.16e-37	4.02	12678	568	627	113	[ELL - elongation factor rna polymerase ii, CDC25C - cell division cycle 25c, RELA - v-rel avian reticuloendotheliosis viral oncogene homolog a, SNW1 - snw domain containing 1, GTF2F1 - general transcription factor iif, polypeptide 1, 74kda, PRMT6 - protein arginine methyltransferase 6, GTF2E1 - general transcription factor iie, polypeptide 1, alpha 56kda, EP300 - e1a binding protein p300, PML - …
GO:0019538	protein metabolic process	2.47e-39	4.35e-37	2.09	12678	2606	627	270	[SMARCAD1 - swi/snf-related, matrix-associated actin-dependent regulator of chromatin, subfamily a, containing dead/h box 1, CCNK - cyclin k, TRIM27 - tripartite motif containing 27, HSPA1B - heat shock 70kda protein 1b, DNAJA1 - dnaj (hsp40) homolog, subfamily a, member 1, HSF4 - heat shock transcription factor 4, TRIM24 - tripartite motif containing 24, BRCA2 - breast cancer 2, early onset, BRC…
GO:0051253	negative regulation of RNA metabolic process	3.75e-39	6.51e-37	3.42	12678	797	627	135	[TRIM27 - tripartite motif containing 27, DDX5 - dead (asp-glu-ala-asp) box helicase 5, HSF4 - heat shock transcription factor 4, TRIM24 - tripartite motif containing 24, BRCA1 - breast cancer 1, early onset, RFX5 - regulatory factor x, 5 (influences hla class ii expression), HEXIM1 - hexamethylene bis-acetamide inducible 1, CBX1 - chromobox homolog 1, RELA - v-rel avian reticuloendotheliosis vir…
GO:0016032	viral process	5.35e-39	9.16e-37	4.02	12678	563	627	112	[ELL - elongation factor rna polymerase ii, CDC25C - cell division cycle 25c, RELA - v-rel avian reticuloendotheliosis viral oncogene homolog a, SNW1 - snw domain containing 1, GTF2F1 - general transcription factor iif, polypeptide 1, 74kda, PRMT6 - protein arginine methyltransferase 6, GTF2E1 - general transcription factor iie, polypeptide 1, alpha 56kda, EP300 - e1a binding protein p300, PML - …
GO:0044403	symbiosis, encompassing mutualism through parasitism	5.35e-39	9.03e-37	4.02	12678	563	627	112	[ELL - elongation factor rna polymerase ii, CDC25C - cell division cycle 25c, RELA - v-rel avian reticuloendotheliosis viral oncogene homolog a, SNW1 - snw domain containing 1, GTF2F1 - general transcription factor iif, polypeptide 1, 74kda, PRMT6 - protein arginine methyltransferase 6, GTF2E1 - general transcription factor iie, polypeptide 1, alpha 56kda, EP300 - e1a binding protein p300, PML - …
GO:0044419	interspecies interaction between organisms	1.45e-38	2.41e-36	3.8	12678	628	627	118	[ELL - elongation factor rna polymerase ii, CDC25C - cell division cycle 25c, GTF2F1 - general transcription factor iif, polypeptide 1, 74kda, SNW1 - snw domain containing 1, RELA - v-rel avian reticuloendotheliosis viral oncogene homolog a, PRMT6 - protein arginine methyltransferase 6, GTF2E1 - general transcription factor iie, polypeptide 1, alpha 56kda, EP300 - e1a binding protein p300, PML - …
GO:1902679	negative regulation of RNA biosynthetic process	3.37e-38	5.53e-36	3.44	12678	769	627	131	[TRIM27 - tripartite motif containing 27, DDX5 - dead (asp-glu-ala-asp) box helicase 5, HSF4 - heat shock transcription factor 4, TRIM24 - tripartite motif containing 24, BRCA1 - breast cancer 1, early onset, RFX5 - regulatory factor x, 5 (influences hla class ii expression), HEXIM1 - hexamethylene bis-acetamide inducible 1, CBX1 - chromobox homolog 1, RELA - v-rel avian reticuloendotheliosis vir…
GO:0045892	negative regulation of transcription, DNA-templated	7.71e-36	1.25e-33	3.38	12678	753	627	126	[TRIM27 - tripartite motif containing 27, DDX5 - dead (asp-glu-ala-asp) box helicase 5, HSF4 - heat shock transcription factor 4, TRIM24 - tripartite motif containing 24, BRCA1 - breast cancer 1, early onset, RFX5 - regulatory factor x, 5 (influences hla class ii expression), CBX1 - chromobox homolog 1, HEXIM1 - hexamethylene bis-acetamide inducible 1, NCOR1 - nuclear receptor corepressor 1, RELA…
GO:0030522	intracellular receptor signaling pathway	7.75e-36	1.24e-33	7.32	12678	163	627	59	[NR2E3 - nuclear receptor subfamily 2, group e, member 3, MED24 - mediator complex subunit 24, DNAJA1 - dnaj (hsp40) homolog, subfamily a, member 1, MED17 - mediator complex subunit 17, GRIP1 - glutamate receptor interacting protein 1, BRCA1 - breast cancer 1, early onset, NCOA1 - nuclear receptor coactivator 1, RELA - v-rel avian reticuloendotheliosis viral oncogene homolog a, SNW1 - snw domain …
GO:0044249	cellular biosynthetic process	7.88e-36	1.24e-33	1.94	12678	2979	627	286	[MED29 - mediator complex subunit 29, CCNK - cyclin k, TRIM27 - tripartite motif containing 27, ELL - elongation factor rna polymerase ii, RFC4 - replication factor c (activator 1) 4, 37kda, HSF4 - heat shock transcription factor 4, RBM39 - rna binding motif protein 39, TRIM24 - tripartite motif containing 24, REV3L - rev3-like, polymerase (dna directed), zeta, catalytic subunit, BRDT - bromodoma…
GO:0010629	negative regulation of gene expression	8.47e-36	1.32e-33	3.24	12678	831	627	133	[TRIM27 - tripartite motif containing 27, DDX5 - dead (asp-glu-ala-asp) box helicase 5, HSF4 - heat shock transcription factor 4, TRIM24 - tripartite motif containing 24, CDC42 - cell division cycle 42, BRCA1 - breast cancer 1, early onset, RFX5 - regulatory factor x, 5 (influences hla class ii expression), HEXIM1 - hexamethylene bis-acetamide inducible 1, CBX1 - chromobox homolog 1, RELA - v-rel…
GO:0034645	cellular macromolecule biosynthetic process	3.4e-35	5.22e-33	2.17	12678	2168	627	233	[MED29 - mediator complex subunit 29, CCNK - cyclin k, TRIM27 - tripartite motif containing 27, ELL - elongation factor rna polymerase ii, RFC4 - replication factor c (activator 1) 4, 37kda, HSF4 - heat shock transcription factor 4, REV3L - rev3-like, polymerase (dna directed), zeta, catalytic subunit, TRIM24 - tripartite motif containing 24, RBM39 - rna binding motif protein 39, BRDT - bromodoma…
GO:0050794	regulation of cellular process	2.49e-34	3.77e-32	1.44	12678	6721	627	477	[MED29 - mediator complex subunit 29, GFAP - glial fibrillary acidic protein, ELL - elongation factor rna polymerase ii, LGALS3BP - lectin, galactoside-binding, soluble, 3 binding protein, RBM39 - rna binding motif protein 39, CBX1 - chromobox homolog 1, CHAF1B - chromatin assembly factor 1, subunit b (p60), NCOR1 - nuclear receptor corepressor 1, NCOR2 - nuclear receptor corepressor 2, PML - pro…
GO:1901576	organic substance biosynthetic process	4.71e-34	7.04e-32	1.89	12678	3076	627	288	[CCNK - cyclin k, MED29 - mediator complex subunit 29, ELL - elongation factor rna polymerase ii, TRIM27 - tripartite motif containing 27, RFC4 - replication factor c (activator 1) 4, 37kda, HSF4 - heat shock transcription factor 4, RBM39 - rna binding motif protein 39, TRIM24 - tripartite motif containing 24, REV3L - rev3-like, polymerase (dna directed), zeta, catalytic subunit, BRDT - bromodoma…
GO:0051716	cellular response to stimulus	8.61e-34	1.27e-31	1.72	12678	4025	627	342	[CCNK - cyclin k, GFAP - glial fibrillary acidic protein, HSPA1B - heat shock 70kda protein 1b, RFC4 - replication factor c (activator 1) 4, 37kda, DNAJA1 - dnaj (hsp40) homolog, subfamily a, member 1, LGALS3BP - lectin, galactoside-binding, soluble, 3 binding protein, G3BP1 - gtpase activating protein (sh3 domain) binding protein 1, TRIM24 - tripartite motif containing 24, REV3L - rev3-like, pol…
GO:0051246	regulation of protein metabolic process	8.5e-33	1.24e-30	2.38	12678	1603	627	189	[CDK12 - cyclin-dependent kinase 12, CCNK - cyclin k, TRIM27 - tripartite motif containing 27, CDC25A - cell division cycle 25a, NCK1 - nck adaptor protein 1, CDC42 - cell division cycle 42, BRCA1 - breast cancer 1, early onset, GADD45A - growth arrest and dna-damage-inducible, alpha, HEXIM1 - hexamethylene bis-acetamide inducible 1, CDC25C - cell division cycle 25c, NCOR1 - nuclear receptor core…
GO:0009058	biosynthetic process	1.23e-32	1.78e-30	1.86	12678	3129	627	288	[CCNK - cyclin k, MED29 - mediator complex subunit 29, ELL - elongation factor rna polymerase ii, TRIM27 - tripartite motif containing 27, RFC4 - replication factor c (activator 1) 4, 37kda, HSF4 - heat shock transcription factor 4, RBM39 - rna binding motif protein 39, TRIM24 - tripartite motif containing 24, REV3L - rev3-like, polymerase (dna directed), zeta, catalytic subunit, BRDT - bromodoma…
GO:0032268	regulation of cellular protein metabolic process	1.84e-32	2.62e-30	2.57	12678	1315	627	167	[CDK12 - cyclin-dependent kinase 12, CCNK - cyclin k, TRIM27 - tripartite motif containing 27, CDC25A - cell division cycle 25a, NCK1 - nck adaptor protein 1, CDC42 - cell division cycle 42, BRCA1 - breast cancer 1, early onset, GADD45A - growth arrest and dna-damage-inducible, alpha, CDC25C - cell division cycle 25c, HEXIM1 - hexamethylene bis-acetamide inducible 1, SNW1 - snw domain containing …
GO:0006950	response to stress	6.23e-32	8.76e-30	2.1	12678	2195	627	228	[GFAP - glial fibrillary acidic protein, CCNK - cyclin k, TRIM27 - tripartite motif containing 27, HSPA1B - heat shock 70kda protein 1b, RFC4 - replication factor c (activator 1) 4, 37kda, EXOSC5 - exosome component 5, DNAJA1 - dnaj (hsp40) homolog, subfamily a, member 1, LGALS3BP - lectin, galactoside-binding, soluble, 3 binding protein, HSF4 - heat shock transcription factor 4, NCK1 - nck adapt…
GO:0000122	negative regulation of transcription from RNA polymerase II promoter	2.74e-31	3.81e-29	3.88	12678	490	627	94	[TRIM27 - tripartite motif containing 27, DDX5 - dead (asp-glu-ala-asp) box helicase 5, HSF4 - heat shock transcription factor 4, RFX5 - regulatory factor x, 5 (influences hla class ii expression), HEXIM1 - hexamethylene bis-acetamide inducible 1, NCOR1 - nuclear receptor corepressor 1, SNW1 - snw domain containing 1, NCOR2 - nuclear receptor corepressor 2, BCOR - bcl6 corepressor, TRIM28 - tripa…
GO:0033554	cellular response to stress	3.06e-30	4.2e-28	2.78	12678	1010	627	139	[CCNK - cyclin k, GFAP - glial fibrillary acidic protein, HSPA1B - heat shock 70kda protein 1b, RFC4 - replication factor c (activator 1) 4, 37kda, REV3L - rev3-like, polymerase (dna directed), zeta, catalytic subunit, RPS6KA6 - ribosomal protein s6 kinase, 90kda, polypeptide 6, BRCA2 - breast cancer 2, early onset, BRCA1 - breast cancer 1, early onset, GADD45A - growth arrest and dna-damage-indu…
GO:0050789	regulation of biological process	5.57e-30	7.57e-28	1.38	12678	7095	627	484	[MED29 - mediator complex subunit 29, GFAP - glial fibrillary acidic protein, ELL - elongation factor rna polymerase ii, LGALS3BP - lectin, galactoside-binding, soluble, 3 binding protein, RBM39 - rna binding motif protein 39, HNRNPA0 - heterogeneous nuclear ribonucleoprotein a0, CBX1 - chromobox homolog 1, CHAF1B - chromatin assembly factor 1, subunit b (p60), NCOR1 - nuclear receptor corepresso…
GO:0050896	response to stimulus	7.12e-30	9.57e-28	1.55	12678	5050	627	387	[GFAP - glial fibrillary acidic protein, LGALS3BP - lectin, galactoside-binding, soluble, 3 binding protein, HNRNPA0 - heterogeneous nuclear ribonucleoprotein a0, DCD - dermcidin, CHAF1B - chromatin assembly factor 1, subunit b (p60), NCOR1 - nuclear receptor corepressor 1, NCOR2 - nuclear receptor corepressor 2, STIP1 - stress-induced-phosphoprotein 1, PML - promyelocytic leukemia, YWHAQ - tyros…
GO:0045944	positive regulation of transcription from RNA polymerase II promoter	8.74e-30	1.16e-27	3.27	12678	680	627	110	[DDX5 - dead (asp-glu-ala-asp) box helicase 5, HSF4 - heat shock transcription factor 4, NCK1 - nck adaptor protein 1, BRCA1 - breast cancer 1, early onset, GTF2F1 - general transcription factor iif, polypeptide 1, 74kda, SNW1 - snw domain containing 1, RELA - v-rel avian reticuloendotheliosis viral oncogene homolog a, EP300 - e1a binding protein p300, FOXM1 - forkhead box m1, MED14 - mediator co…
GO:0030518	intracellular steroid hormone receptor signaling pathway	4.22e-29	5.54e-27	10.55	12678	69	627	36	[TAF7 - taf7 rna polymerase ii, tata box binding protein (tbp)-associated factor, 55kda, DNAJA1 - dnaj (hsp40) homolog, subfamily a, member 1, MED24 - mediator complex subunit 24, NR0B2 - nuclear receptor subfamily 0, group b, member 2, MED17 - mediator complex subunit 17, GRIP1 - glutamate receptor interacting protein 1, BRCA1 - breast cancer 1, early onset, NCOA1 - nuclear receptor coactivator …
GO:0006464	cellular protein modification process	4.85e-28	6.29e-26	2.22	12678	1697	627	186	[CDK12 - cyclin-dependent kinase 12, CCNK - cyclin k, SMARCAD1 - swi/snf-related, matrix-associated actin-dependent regulator of chromatin, subfamily a, containing dead/h box 1, TRIM27 - tripartite motif containing 27, HSF4 - heat shock transcription factor 4, FN1 - fibronectin 1, TRIM24 - tripartite motif containing 24, BRCA2 - breast cancer 2, early onset, BRCA1 - breast cancer 1, early onset, …
GO:0036211	protein modification process	4.85e-28	6.23e-26	2.22	12678	1697	627	186	[CDK12 - cyclin-dependent kinase 12, CCNK - cyclin k, SMARCAD1 - swi/snf-related, matrix-associated actin-dependent regulator of chromatin, subfamily a, containing dead/h box 1, TRIM27 - tripartite motif containing 27, HSF4 - heat shock transcription factor 4, FN1 - fibronectin 1, TRIM24 - tripartite motif containing 24, BRCA2 - breast cancer 2, early onset, BRCA1 - breast cancer 1, early onset, …
GO:0051704	multi-organism process	8.36e-28	1.06e-25	2.66	12678	1040	627	137	[ELL - elongation factor rna polymerase ii, EXOSC5 - exosome component 5, NCK1 - nck adaptor protein 1, CDC25C - cell division cycle 25c, DCD - dermcidin, SNW1 - snw domain containing 1, RELA - v-rel avian reticuloendotheliosis viral oncogene homolog a, GTF2F1 - general transcription factor iif, polypeptide 1, 74kda, PRMT6 - protein arginine methyltransferase 6, GTF2E1 - general transcription fac…
GO:0006974	cellular response to DNA damage stimulus	1.68e-27	2.11e-25	3.42	12678	567	627	96	[CCNK - cyclin k, RFC4 - replication factor c (activator 1) 4, 37kda, REV3L - rev3-like, polymerase (dna directed), zeta, catalytic subunit, RPS6KA6 - ribosomal protein s6 kinase, 90kda, polypeptide 6, BRCA2 - breast cancer 2, early onset, BRCA1 - breast cancer 1, early onset, GADD45A - growth arrest and dna-damage-inducible, alpha, FBXW7 - f-box and wd repeat domain containing 7, e3 ubiquitin pr…
GO:0065009	regulation of molecular function	3.07e-27	3.81e-25	2.12	12678	1883	627	197	[CCNK - cyclin k, TRIM27 - tripartite motif containing 27, ELL - elongation factor rna polymerase ii, NCK1 - nck adaptor protein 1, RELA - v-rel avian reticuloendotheliosis viral oncogene homolog a, EP300 - e1a binding protein p300, PML - promyelocytic leukemia, DOT1L - dot1-like histone h3k79 methyltransferase, NCOA3 - nuclear receptor coactivator 3, PLK1 - polo-like kinase 1, GADD45G - growth a…
GO:0009987	cellular process	7.49e-27	9.22e-25	1.2	12678	9875	627	585	[MED29 - mediator complex subunit 29, GFAP - glial fibrillary acidic protein, ELL - elongation factor rna polymerase ii, LGALS3BP - lectin, galactoside-binding, soluble, 3 binding protein, RNPC3 - rna-binding region (rnp1, rrm) containing 3, RBM39 - rna binding motif protein 39, HNRNPA0 - heterogeneous nuclear ribonucleoprotein a0, PNMT - phenylethanolamine n-methyltransferase, CHAF1B - chromatin…
GO:0065007	biological regulation	1.64e-26	1.99e-24	1.33	12678	7463	627	492	[MED29 - mediator complex subunit 29, GFAP - glial fibrillary acidic protein, ELL - elongation factor rna polymerase ii, LGALS3BP - lectin, galactoside-binding, soluble, 3 binding protein, RBM39 - rna binding motif protein 39, HNRNPA0 - heterogeneous nuclear ribonucleoprotein a0, CBX1 - chromobox homolog 1, DCD - dermcidin, CHAF1B - chromatin assembly factor 1, subunit b (p60), NCOR1 - nuclear re…
GO:0043412	macromolecule modification	1.93e-26	2.33e-24	2.13	12678	1791	627	189	[CDK12 - cyclin-dependent kinase 12, CCNK - cyclin k, SMARCAD1 - swi/snf-related, matrix-associated actin-dependent regulator of chromatin, subfamily a, containing dead/h box 1, TRIM27 - tripartite motif containing 27, EXOSC5 - exosome component 5, HSF4 - heat shock transcription factor 4, FN1 - fibronectin 1, TRIM24 - tripartite motif containing 24, BRCA2 - breast cancer 2, early onset, BRCA1 - …
GO:0010941	regulation of cell death	2.01e-26	2.4e-24	2.5	12678	1164	627	144	[HSPA1B - heat shock 70kda protein 1b, NCK1 - nck adaptor protein 1, TRIM24 - tripartite motif containing 24, CDC42 - cell division cycle 42, BRCA1 - breast cancer 1, early onset, GADD45A - growth arrest and dna-damage-inducible, alpha, CDC34 - cell division cycle 34, RELA - v-rel avian reticuloendotheliosis viral oncogene homolog a, EP300 - e1a binding protein p300, PML - promyelocytic leukemia,…
GO:0043067	regulation of programmed cell death	1.66e-25	1.96e-23	2.5	12678	1122	627	139	[HSPA1B - heat shock 70kda protein 1b, TRIM24 - tripartite motif containing 24, CDC42 - cell division cycle 42, BRCA1 - breast cancer 1, early onset, GADD45A - growth arrest and dna-damage-inducible, alpha, CDC34 - cell division cycle 34, RELA - v-rel avian reticuloendotheliosis viral oncogene homolog a, PML - promyelocytic leukemia, YWHAQ - tyrosine 3-monooxygenase/tryptophan 5-monooxygenase act…
GO:0006351	transcription, DNA-templated	1.72e-25	2.02e-23	2.13	12678	1734	627	183	[CCNK - cyclin k, MED29 - mediator complex subunit 29, ELL - elongation factor rna polymerase ii, TRIM27 - tripartite motif containing 27, DDX5 - dead (asp-glu-ala-asp) box helicase 5, HSF4 - heat shock transcription factor 4, RBM39 - rna binding motif protein 39, TRIM24 - tripartite motif containing 24, BRDT - bromodomain, testis-specific, ARID3B - at rich interactive domain 3b (bright-like), RF…
GO:0042981	regulation of apoptotic process	6.43e-25	7.45e-23	2.49	12678	1111	627	137	[HSPA1B - heat shock 70kda protein 1b, TRIM24 - tripartite motif containing 24, CDC42 - cell division cycle 42, BRCA1 - breast cancer 1, early onset, GADD45A - growth arrest and dna-damage-inducible, alpha, CDC34 - cell division cycle 34, RELA - v-rel avian reticuloendotheliosis viral oncogene homolog a, PML - promyelocytic leukemia, YWHAQ - tyrosine 3-monooxygenase/tryptophan 5-monooxygenase act…
GO:0051726	regulation of cell cycle	1.04e-24	1.19e-22	3	12678	695	627	103	[CCNK - cyclin k, CDC25A - cell division cycle 25a, BRCA2 - breast cancer 2, early onset, CDC42 - cell division cycle 42, BRCA1 - breast cancer 1, early onset, GADD45A - growth arrest and dna-damage-inducible, alpha, HEXIM1 - hexamethylene bis-acetamide inducible 1, CDC25C - cell division cycle 25c, EP300 - e1a binding protein p300, PML - promyelocytic leukemia, FOXM1 - forkhead box m1, APC - ade…
GO:0031399	regulation of protein modification process	3.95e-24	4.48e-22	2.52	12678	1053	627	131	[CCNK - cyclin k, CDK12 - cyclin-dependent kinase 12, TRIM27 - tripartite motif containing 27, CDC25A - cell division cycle 25a, NCK1 - nck adaptor protein 1, CDC42 - cell division cycle 42, BRCA1 - breast cancer 1, early onset, GADD45A - growth arrest and dna-damage-inducible, alpha, CDC25C - cell division cycle 25c, HEXIM1 - hexamethylene bis-acetamide inducible 1, SNW1 - snw domain containing …
GO:0030521	androgen receptor signaling pathway	1.29e-23	1.45e-21	12.23	12678	43	627	26	[NR0B2 - nuclear receptor subfamily 0, group b, member 2, DNAJA1 - dnaj (hsp40) homolog, subfamily a, member 1, MED24 - mediator complex subunit 24, MED17 - mediator complex subunit 17, GRIP1 - glutamate receptor interacting protein 1, BRCA1 - breast cancer 1, early onset, NCOA1 - nuclear receptor coactivator 1, PPARGC1A - peroxisome proliferator-activated receptor gamma, coactivator 1 alpha, MED…
GO:0006468	protein phosphorylation	3.07e-23	3.43e-21	3.43	12678	478	627	81	[CDK12 - cyclin-dependent kinase 12, PRKAA2 - protein kinase, amp-activated, alpha 2 catalytic subunit, CCNK - cyclin k, PRKAA1 - protein kinase, amp-activated, alpha 1 catalytic subunit, TRIM27 - tripartite motif containing 27, PRKAB2 - protein kinase, amp-activated, beta 2 non-catalytic subunit, TRIM24 - tripartite motif containing 24, MTOR - mechanistic target of rapamycin (serine/threonine ki…
GO:0051247	positive regulation of protein metabolic process	4.89e-23	5.4e-21	2.63	12678	901	627	117	[CDC42 - cell division cycle 42, BRCA1 - breast cancer 1, early onset, GADD45A - growth arrest and dna-damage-inducible, alpha, RELA - v-rel avian reticuloendotheliosis viral oncogene homolog a, NCOR1 - nuclear receptor corepressor 1, SNW1 - snw domain containing 1, EP300 - e1a binding protein p300, PML - promyelocytic leukemia, UBE2S - ubiquitin-conjugating enzyme e2s, APC - adenomatous polyposi…
GO:0006259	DNA metabolic process	6.95e-23	7.61e-21	3.05	12678	616	627	93	[SMARCAD1 - swi/snf-related, matrix-associated actin-dependent regulator of chromatin, subfamily a, containing dead/h box 1, CDC25A - cell division cycle 25a, RFC4 - replication factor c (activator 1) 4, 37kda, EXOSC5 - exosome component 5, G3BP1 - gtpase activating protein (sh3 domain) binding protein 1, AIFM1 - apoptosis-inducing factor, mitochondrion-associated, 1, REV3L - rev3-like, polymeras…
GO:0042325	regulation of phosphorylation	1.65e-22	1.79e-20	2.52	12678	978	627	122	[CCNK - cyclin k, CDK12 - cyclin-dependent kinase 12, TRIM27 - tripartite motif containing 27, CDC25A - cell division cycle 25a, NCK1 - nck adaptor protein 1, RPS6KA6 - ribosomal protein s6 kinase, 90kda, polypeptide 6, CDC42 - cell division cycle 42, GADD45A - growth arrest and dna-damage-inducible, alpha, HEXIM1 - hexamethylene bis-acetamide inducible 1, CDC25C - cell division cycle 25c, SDCBP …
GO:0048583	regulation of response to stimulus	2.92e-22	3.14e-20	1.85	12678	2344	627	215	[TRIM27 - tripartite motif containing 27, HSPA1B - heat shock 70kda protein 1b, G3BP1 - gtpase activating protein (sh3 domain) binding protein 1, NCK1 - nck adaptor protein 1, TRIM24 - tripartite motif containing 24, BRCA1 - breast cancer 1, early onset, RELA - v-rel avian reticuloendotheliosis viral oncogene homolog a, SNW1 - snw domain containing 1, NCOR1 - nuclear receptor corepressor 1, TRIM2…
GO:0022402	cell cycle process	6.67e-22	7.1e-20	2.63	12678	853	627	111	[CCNK - cyclin k, SMARCAD1 - swi/snf-related, matrix-associated actin-dependent regulator of chromatin, subfamily a, containing dead/h box 1, CDC25A - cell division cycle 25a, RFC4 - replication factor c (activator 1) 4, 37kda, BRCA2 - breast cancer 2, early onset, BRDT - bromodomain, testis-specific, BRCA1 - breast cancer 1, early onset, GADD45A - growth arrest and dna-damage-inducible, alpha, C…
GO:0016043	cellular component organization	8.15e-22	8.6e-20	1.65	12678	3336	627	273	[CCNK - cyclin k, SMARCAD1 - swi/snf-related, matrix-associated actin-dependent regulator of chromatin, subfamily a, containing dead/h box 1, GFAP - glial fibrillary acidic protein, TRIM27 - tripartite motif containing 27, RFC4 - replication factor c (activator 1) 4, 37kda, HSF4 - heat shock transcription factor 4, NCK1 - nck adaptor protein 1, BRCA2 - breast cancer 2, early onset, BRDT - bromodo…
GO:0010033	response to organic substance	1.2e-21	1.25e-19	1.99	12678	1853	627	182	[HSPA1B - heat shock 70kda protein 1b, DNAJA1 - dnaj (hsp40) homolog, subfamily a, member 1, TRIM24 - tripartite motif containing 24, BRCA1 - breast cancer 1, early onset, HNRNPA0 - heterogeneous nuclear ribonucleoprotein a0, CDC34 - cell division cycle 34, GSS - glutathione synthetase, NCOR1 - nuclear receptor corepressor 1, RELA - v-rel avian reticuloendotheliosis viral oncogene homolog a, SNW1…
GO:0071840	cellular component organization or biogenesis	1.4e-21	1.45e-19	1.65	12678	3365	627	274	[CCNK - cyclin k, SMARCAD1 - swi/snf-related, matrix-associated actin-dependent regulator of chromatin, subfamily a, containing dead/h box 1, GFAP - glial fibrillary acidic protein, TRIM27 - tripartite motif containing 27, RFC4 - replication factor c (activator 1) 4, 37kda, HSF4 - heat shock transcription factor 4, NCK1 - nck adaptor protein 1, BRCA2 - breast cancer 2, early onset, BRDT - bromodo…
GO:0009966	regulation of signal transduction	2.49e-21	2.56e-19	2.01	12678	1774	627	176	[CDK12 - cyclin-dependent kinase 12, HSPA1B - heat shock 70kda protein 1b, DDX5 - dead (asp-glu-ala-asp) box helicase 5, G3BP1 - gtpase activating protein (sh3 domain) binding protein 1, NCK1 - nck adaptor protein 1, TRIM24 - tripartite motif containing 24, RPS6KA6 - ribosomal protein s6 kinase, 90kda, polypeptide 6, CDC42 - cell division cycle 42, GADD45A - growth arrest and dna-damage-inducible…
GO:0071310	cellular response to organic substance	3.05e-21	3.11e-19	2.21	12678	1325	627	145	[TRIM24 - tripartite motif containing 24, BRCA1 - breast cancer 1, early onset, SNW1 - snw domain containing 1, RELA - v-rel avian reticuloendotheliosis viral oncogene homolog a, NCOR1 - nuclear receptor corepressor 1, NCOR2 - nuclear receptor corepressor 2, EP300 - e1a binding protein p300, PML - promyelocytic leukemia, SP1 - sp1 transcription factor, MYOD1 - myogenic differentiation 1, HDAC3 - …
GO:0007165	signal transduction	4.7e-21	4.75e-19	1.66	12678	3234	627	265	[RFC4 - replication factor c (activator 1) 4, 37kda, DNAJA1 - dnaj (hsp40) homolog, subfamily a, member 1, LGALS3BP - lectin, galactoside-binding, soluble, 3 binding protein, G3BP1 - gtpase activating protein (sh3 domain) binding protein 1, NCK1 - nck adaptor protein 1, BRCA2 - breast cancer 2, early onset, BRCA1 - breast cancer 1, early onset, NCOR1 - nuclear receptor corepressor 1, SNW1 - snw d…
GO:0016071	mRNA metabolic process	5.09e-21	5.1e-19	3.09	12678	550	627	84	[CDK12 - cyclin-dependent kinase 12, HSPA1B - heat shock 70kda protein 1b, RPL24 - ribosomal protein l24, EXOSC5 - exosome component 5, DDX5 - dead (asp-glu-ala-asp) box helicase 5, RPL23A - ribosomal protein l23a, RPL22 - ribosomal protein l22, RBM39 - rna binding motif protein 39, RNPC3 - rna-binding region (rnp1, rrm) containing 3, BRDT - bromodomain, testis-specific, HNRNPA0 - heterogeneous n…
GO:0016310	phosphorylation	6.48e-21	6.43e-19	2.87	12678	656	627	93	[CCNK - cyclin k, PRKAA2 - protein kinase, amp-activated, alpha 2 catalytic subunit, CDK12 - cyclin-dependent kinase 12, TRIM27 - tripartite motif containing 27, PRKAA1 - protein kinase, amp-activated, alpha 1 catalytic subunit, PRKAB2 - protein kinase, amp-activated, beta 2 non-catalytic subunit, TRIM24 - tripartite motif containing 24, MTOR - mechanistic target of rapamycin (serine/threonine ki…
GO:0032270	positive regulation of cellular protein metabolic process	6.61e-21	6.51e-19	2.62	12678	827	627	107	[CDC42 - cell division cycle 42, BRCA1 - breast cancer 1, early onset, GADD45A - growth arrest and dna-damage-inducible, alpha, NCOR1 - nuclear receptor corepressor 1, SNW1 - snw domain containing 1, EP300 - e1a binding protein p300, PML - promyelocytic leukemia, UBE2S - ubiquitin-conjugating enzyme e2s, PLK1 - polo-like kinase 1, PSMA5 - proteasome (prosome, macropain) subunit, alpha type, 5, PA…
GO:0051276	chromosome organization	1.74e-20	1.69e-18	2.91	12678	618	627	89	[CHD9 - chromodomain helicase dna binding protein 9, SMARCAD1 - swi/snf-related, matrix-associated actin-dependent regulator of chromatin, subfamily a, containing dead/h box 1, RFC4 - replication factor c (activator 1) 4, 37kda, ITGB3BP - integrin beta 3 binding protein (beta3-endonexin), HSF4 - heat shock transcription factor 4, AIFM1 - apoptosis-inducing factor, mitochondrion-associated, 1, BRC…
GO:0006281	DNA repair	2.5e-20	2.42e-18	3.71	12678	349	627	64	[RFC4 - replication factor c (activator 1) 4, 37kda, REV3L - rev3-like, polymerase (dna directed), zeta, catalytic subunit, BRCA2 - breast cancer 2, early onset, BRCA1 - breast cancer 1, early onset, GADD45A - growth arrest and dna-damage-inducible, alpha, MUS81 - mus81 structure-specific endonuclease subunit, CHAF1B - chromatin assembly factor 1, subunit b (p60), PRMT6 - protein arginine methylt…
GO:0070887	cellular response to chemical stimulus	2.66e-20	2.56e-18	2.06	12678	1558	627	159	[TRIM24 - tripartite motif containing 24, BRCA1 - breast cancer 1, early onset, NCOR1 - nuclear receptor corepressor 1, RELA - v-rel avian reticuloendotheliosis viral oncogene homolog a, SNW1 - snw domain containing 1, NCOR2 - nuclear receptor corepressor 2, EP300 - e1a binding protein p300, PML - promyelocytic leukemia, SP1 - sp1 transcription factor, MYOD1 - myogenic differentiation 1, HDAC3 - …
GO:0042221	response to chemical	3.29e-20	3.14e-18	1.83	12678	2270	627	205	[HSPA1B - heat shock 70kda protein 1b, DNAJA1 - dnaj (hsp40) homolog, subfamily a, member 1, TRIM24 - tripartite motif containing 24, HNRNPA0 - heterogeneous nuclear ribonucleoprotein a0, BRCA1 - breast cancer 1, early onset, SNW1 - snw domain containing 1, RELA - v-rel avian reticuloendotheliosis viral oncogene homolog a, NCOR1 - nuclear receptor corepressor 1, NCOR2 - nuclear receptor corepress…
GO:0006325	chromatin organization	4.63e-20	4.38e-18	3.21	12678	479	627	76	[CHD9 - chromodomain helicase dna binding protein 9, SMARCAD1 - swi/snf-related, matrix-associated actin-dependent regulator of chromatin, subfamily a, containing dead/h box 1, ITGB3BP - integrin beta 3 binding protein (beta3-endonexin), HSF4 - heat shock transcription factor 4, BRCA2 - breast cancer 2, early onset, WDR5 - wd repeat domain 5, BRDT - bromodomain, testis-specific, NCOA1 - nuclear r…
GO:0016568	chromatin modification	6.41e-20	6.01e-18	3.47	12678	396	627	68	[CHD9 - chromodomain helicase dna binding protein 9, SMARCAD1 - swi/snf-related, matrix-associated actin-dependent regulator of chromatin, subfamily a, containing dead/h box 1, ITGB3BP - integrin beta 3 binding protein (beta3-endonexin), HSF4 - heat shock transcription factor 4, BRCA2 - breast cancer 2, early onset, WDR5 - wd repeat domain 5, BRDT - bromodomain, testis-specific, NCOA1 - nuclear r…
GO:0044265	cellular macromolecule catabolic process	2.37e-19	2.2e-17	2.89	12678	595	627	85	[SMARCAD1 - swi/snf-related, matrix-associated actin-dependent regulator of chromatin, subfamily a, containing dead/h box 1, HSPA1B - heat shock 70kda protein 1b, RPL24 - ribosomal protein l24, EXOSC5 - exosome component 5, RPL23A - ribosomal protein l23a, RPL22 - ribosomal protein l22, AIFM1 - apoptosis-inducing factor, mitochondrion-associated, 1, FBXW7 - f-box and wd repeat domain containing 7…
GO:0010646	regulation of cell communication	4.55e-19	4.2e-17	1.87	12678	2001	627	185	[CDK12 - cyclin-dependent kinase 12, GFAP - glial fibrillary acidic protein, HSPA1B - heat shock 70kda protein 1b, DDX5 - dead (asp-glu-ala-asp) box helicase 5, G3BP1 - gtpase activating protein (sh3 domain) binding protein 1, NCK1 - nck adaptor protein 1, TRIM24 - tripartite motif containing 24, RPS6KA6 - ribosomal protein s6 kinase, 90kda, polypeptide 6, CDC42 - cell division cycle 42, GADD45A …
GO:0023051	regulation of signaling	5.89e-19	5.39e-17	1.87	12678	1990	627	184	[CDK12 - cyclin-dependent kinase 12, GFAP - glial fibrillary acidic protein, HSPA1B - heat shock 70kda protein 1b, DDX5 - dead (asp-glu-ala-asp) box helicase 5, G3BP1 - gtpase activating protein (sh3 domain) binding protein 1, NCK1 - nck adaptor protein 1, TRIM24 - tripartite motif containing 24, RPS6KA6 - ribosomal protein s6 kinase, 90kda, polypeptide 6, CDC42 - cell division cycle 42, GADD45A …
GO:0071822	protein complex subunit organization	1.01e-18	9.18e-17	2.33	12678	1016	627	117	[GFAP - glial fibrillary acidic protein, SMARCAD1 - swi/snf-related, matrix-associated actin-dependent regulator of chromatin, subfamily a, containing dead/h box 1, TRIM27 - tripartite motif containing 27, MED24 - mediator complex subunit 24, HSF4 - heat shock transcription factor 4, NCK1 - nck adaptor protein 1, TCP1 - t-complex 1, BRDT - bromodomain, testis-specific, CDC42 - cell division cycle…
GO:0018193	peptidyl-amino acid modification	1.33e-18	1.2e-16	3.09	12678	484	627	74	[TRIM27 - tripartite motif containing 27, BRCA2 - breast cancer 2, early onset, WDR5 - wd repeat domain 5, MTOR - mechanistic target of rapamycin (serine/threonine kinase), NCOA1 - nuclear receptor coactivator 1, PRMT6 - protein arginine methyltransferase 6, EP300 - e1a binding protein p300, PXN - paxillin, ATM - ataxia telangiectasia mutated, SIRT5 - sirtuin 5, SEC31A - sec31 homolog a (s. cerev…
GO:0050790	regulation of catalytic activity	1.44e-18	1.29e-16	2.02	12678	1532	627	153	[CDK12 - cyclin-dependent kinase 12, CCNK - cyclin k, TRIM27 - tripartite motif containing 27, ELL - elongation factor rna polymerase ii, CDC25A - cell division cycle 25a, NCK1 - nck adaptor protein 1, CDC42 - cell division cycle 42, GADD45A - growth arrest and dna-damage-inducible, alpha, CDC25C - cell division cycle 25c, HEXIM1 - hexamethylene bis-acetamide inducible 1, GTF2F1 - general transcr…
GO:0051338	regulation of transferase activity	2.63e-18	2.34e-16	2.72	12678	654	627	88	[CDK12 - cyclin-dependent kinase 12, CCNK - cyclin k, PRKAA1 - protein kinase, amp-activated, alpha 1 catalytic subunit, TRIM27 - tripartite motif containing 27, CDC25A - cell division cycle 25a, NCK1 - nck adaptor protein 1, CDC42 - cell division cycle 42, MTOR - mechanistic target of rapamycin (serine/threonine kinase), FABP4 - fatty acid binding protein 4, adipocyte, GADD45A - growth arrest an…
GO:0048584	positive regulation of response to stimulus	3.11e-18	2.75e-16	2.15	12678	1239	627	132	[DDX5 - dead (asp-glu-ala-asp) box helicase 5, NCK1 - nck adaptor protein 1, CDC42 - cell division cycle 42, BRCA1 - breast cancer 1, early onset, GADD45A - growth arrest and dna-damage-inducible, alpha, SDCBP - syndecan binding protein (syntenin), SNW1 - snw domain containing 1, RELA - v-rel avian reticuloendotheliosis viral oncogene homolog a, TRIM28 - tripartite motif containing 28, PML - prom…
GO:0001932	regulation of protein phosphorylation	3.81e-18	3.33e-16	2.49	12678	821	627	101	[CCNK - cyclin k, CDK12 - cyclin-dependent kinase 12, TRIM27 - tripartite motif containing 27, CDC25A - cell division cycle 25a, NCK1 - nck adaptor protein 1, CDC42 - cell division cycle 42, GADD45A - growth arrest and dna-damage-inducible, alpha, CDC25C - cell division cycle 25c, HEXIM1 - hexamethylene bis-acetamide inducible 1, EP300 - e1a binding protein p300, PML - promyelocytic leukemia, MLL…
GO:0071495	cellular response to endogenous stimulus	1.1e-17	9.54e-16	2.64	12678	681	627	89	[PRKAA2 - protein kinase, amp-activated, alpha 2 catalytic subunit, PRKAA1 - protein kinase, amp-activated, alpha 1 catalytic subunit, PRKAB2 - protein kinase, amp-activated, beta 2 non-catalytic subunit, TRIM24 - tripartite motif containing 24, BRCA1 - breast cancer 1, early onset, MTOR - mechanistic target of rapamycin (serine/threonine kinase), NCOA1 - nuclear receptor coactivator 1, NCOR1 - n…
GO:0043933	macromolecular complex subunit organization	1.41e-17	1.22e-15	2.17	12678	1176	627	126	[SMARCAD1 - swi/snf-related, matrix-associated actin-dependent regulator of chromatin, subfamily a, containing dead/h box 1, GFAP - glial fibrillary acidic protein, TRIM27 - tripartite motif containing 27, MED24 - mediator complex subunit 24, HSF4 - heat shock transcription factor 4, NCK1 - nck adaptor protein 1, TCP1 - t-complex 1, BRDT - bromodomain, testis-specific, CDC42 - cell division cycle…
GO:0070848	response to growth factor	1.71e-17	1.47e-15	2.96	12678	506	627	74	[ITGB3BP - integrin beta 3 binding protein (beta3-endonexin), MTOR - mechanistic target of rapamycin (serine/threonine kinase), AATF - apoptosis antagonizing transcription factor, CDC34 - cell division cycle 34, NCOR1 - nuclear receptor corepressor 1, RELA - v-rel avian reticuloendotheliosis viral oncogene homolog a, NCOR2 - nuclear receptor corepressor 2, PML - promyelocytic leukemia, CASP2 - ca…
GO:0044763	single-organism cellular process	1.77e-17	1.51e-15	1.29	12678	6935	627	444	[GFAP - glial fibrillary acidic protein, CHAF1B - chromatin assembly factor 1, subunit b (p60), NCOR1 - nuclear receptor corepressor 1, NCOR2 - nuclear receptor corepressor 2, PML - promyelocytic leukemia, ACACA - acetyl-coa carboxylase alpha, DOT1L - dot1-like histone h3k79 methyltransferase, YWHAQ - tyrosine 3-monooxygenase/tryptophan 5-monooxygenase activation protein, theta polypeptide, PMS1 …
GO:0071363	cellular response to growth factor stimulus	3.35e-17	2.83e-15	2.98	12678	489	627	72	[ITGB3BP - integrin beta 3 binding protein (beta3-endonexin), MTOR - mechanistic target of rapamycin (serine/threonine kinase), AATF - apoptosis antagonizing transcription factor, NCOR1 - nuclear receptor corepressor 1, RELA - v-rel avian reticuloendotheliosis viral oncogene homolog a, NCOR2 - nuclear receptor corepressor 2, PML - promyelocytic leukemia, CASP2 - caspase 2, apoptosis-related cyste…
GO:0006366	transcription from RNA polymerase II promoter	3.49e-17	2.92e-15	3.35	12678	368	627	61	[NR2E3 - nuclear receptor subfamily 2, group e, member 3, CCNK - cyclin k, ELL - elongation factor rna polymerase ii, TRIM24 - tripartite motif containing 24, CSTF3 - cleavage stimulation factor, 3' pre-rna, subunit 3, 77kda, CSTF2 - cleavage stimulation factor, 3' pre-rna, subunit 2, 64kda, NCOR1 - nuclear receptor corepressor 1, RELA - v-rel avian reticuloendotheliosis viral oncogene homolog a,…
GO:0033044	regulation of chromosome organization	6.58e-17	5.48e-15	5.59	12678	123	627	34	[TAF7 - taf7 rna polymerase ii, tata box binding protein (tbp)-associated factor, 55kda, HIST1H1B - histone cluster 1, h1b, BRCA1 - breast cancer 1, early onset, TERF1 - telomeric repeat binding factor (nima-interacting) 1, TERF2 - telomeric repeat binding factor 2, ARRB1 - arrestin, beta 1, NCOR1 - nuclear receptor corepressor 1, SNW1 - snw domain containing 1, TP53 - tumor protein p53, MECP2 - …
GO:0009057	macromolecule catabolic process	1.52e-16	1.26e-14	2.55	12678	697	627	88	[SMARCAD1 - swi/snf-related, matrix-associated actin-dependent regulator of chromatin, subfamily a, containing dead/h box 1, HSPA1B - heat shock 70kda protein 1b, RPL24 - ribosomal protein l24, EXOSC5 - exosome component 5, RPL23A - ribosomal protein l23a, RPL22 - ribosomal protein l22, AIFM1 - apoptosis-inducing factor, mitochondrion-associated, 1, TRIM24 - tripartite motif containing 24, MTOR -…
GO:0010647	positive regulation of cell communication	1.98e-16	1.62e-14	2.29	12678	936	627	106	[GFAP - glial fibrillary acidic protein, DDX5 - dead (asp-glu-ala-asp) box helicase 5, CDC42 - cell division cycle 42, GADD45A - growth arrest and dna-damage-inducible, alpha, SDCBP - syndecan binding protein (syntenin), RELA - v-rel avian reticuloendotheliosis viral oncogene homolog a, SNW1 - snw domain containing 1, PML - promyelocytic leukemia, MLLT3 - myeloid/lymphoid or mixed-lineage leukemi…
GO:0043549	regulation of kinase activity	2.1e-16	1.71e-14	2.63	12678	638	627	83	[CDK12 - cyclin-dependent kinase 12, CCNK - cyclin k, PRKAA1 - protein kinase, amp-activated, alpha 1 catalytic subunit, TRIM27 - tripartite motif containing 27, CDC25A - cell division cycle 25a, NCK1 - nck adaptor protein 1, CDC42 - cell division cycle 42, MTOR - mechanistic target of rapamycin (serine/threonine kinase), FABP4 - fatty acid binding protein 4, adipocyte, GADD45A - growth arrest an…
GO:0046782	regulation of viral transcription	2.18e-16	1.76e-14	7.3	12678	72	627	26	[ELL - elongation factor rna polymerase ii, TRIM27 - tripartite motif containing 27, SUPT16H - suppressor of ty 16 homolog (s. cerevisiae), MDFIC - myod family inhibitor domain containing, CCNT1 - cyclin t1, CCNH - cyclin h, SNW1 - snw domain containing 1, GTF2F1 - general transcription factor iif, polypeptide 1, 74kda, TARBP2 - tar (hiv-1) rna binding protein 2, EP300 - e1a binding protein p300,…
GO:0009967	positive regulation of signal transduction	3.35e-16	2.69e-14	2.32	12678	889	627	102	[DDX5 - dead (asp-glu-ala-asp) box helicase 5, CDC42 - cell division cycle 42, GADD45A - growth arrest and dna-damage-inducible, alpha, SDCBP - syndecan binding protein (syntenin), RELA - v-rel avian reticuloendotheliosis viral oncogene homolog a, SNW1 - snw domain containing 1, PML - promyelocytic leukemia, MLLT3 - myeloid/lymphoid or mixed-lineage leukemia (trithorax homolog, drosophila); trans…
GO:0051052	regulation of DNA metabolic process	4.9e-16	3.91e-14	4.12	12678	216	627	44	[SMARCAD1 - swi/snf-related, matrix-associated actin-dependent regulator of chromatin, subfamily a, containing dead/h box 1, MSH2 - muts homolog 2, colon cancer, nonpolyposis type 1 (e. coli), FGFR4 - fibroblast growth factor receptor 4, BRCA2 - breast cancer 2, early onset, CDC42 - cell division cycle 42, BRCA1 - breast cancer 1, early onset, FBXW7 - f-box and wd repeat domain containing 7, e3 u…
GO:0009628	response to abiotic stimulus	6.83e-16	5.42e-14	2.39	12678	805	627	95	[NR2E3 - nuclear receptor subfamily 2, group e, member 3, PRKAA1 - protein kinase, amp-activated, alpha 1 catalytic subunit, HSPA1B - heat shock 70kda protein 1b, CDC25A - cell division cycle 25a, DNAJA1 - dnaj (hsp40) homolog, subfamily a, member 1, BRCA2 - breast cancer 2, early onset, ATP1A1 - atpase, na+/k+ transporting, alpha 1 polypeptide, BRCA1 - breast cancer 1, early onset, DNAJA2 - dnaj…
GO:0009719	response to endogenous stimulus	7.52e-16	5.93e-14	2.19	12678	1023	627	111	[TRIM24 - tripartite motif containing 24, BRCA1 - breast cancer 1, early onset, GSS - glutathione synthetase, RELA - v-rel avian reticuloendotheliosis viral oncogene homolog a, NCOR1 - nuclear receptor corepressor 1, NCOR2 - nuclear receptor corepressor 2, EP300 - e1a binding protein p300, PML - promyelocytic leukemia, SP1 - sp1 transcription factor, MYOD1 - myogenic differentiation 1, CCL5 - che…
GO:0023056	positive regulation of signaling	1.03e-15	8.07e-14	2.26	12678	931	627	104	[GFAP - glial fibrillary acidic protein, DDX5 - dead (asp-glu-ala-asp) box helicase 5, CDC42 - cell division cycle 42, GADD45A - growth arrest and dna-damage-inducible, alpha, SDCBP - syndecan binding protein (syntenin), RELA - v-rel avian reticuloendotheliosis viral oncogene homolog a, SNW1 - snw domain containing 1, PML - promyelocytic leukemia, MLLT3 - myeloid/lymphoid or mixed-lineage leukemi…
GO:0045859	regulation of protein kinase activity	1.08e-15	8.4e-14	2.64	12678	606	627	79	[CDK12 - cyclin-dependent kinase 12, CCNK - cyclin k, PRKAA1 - protein kinase, amp-activated, alpha 1 catalytic subunit, TRIM27 - tripartite motif containing 27, CDC25A - cell division cycle 25a, NCK1 - nck adaptor protein 1, CDC42 - cell division cycle 42, MTOR - mechanistic target of rapamycin (serine/threonine kinase), FABP4 - fatty acid binding protein 4, adipocyte, GADD45A - growth arrest an…
GO:0044093	positive regulation of molecular function	1.38e-15	1.06e-13	2.13	12678	1102	627	116	[TRIM27 - tripartite motif containing 27, CDC42 - cell division cycle 42, GADD45A - growth arrest and dna-damage-inducible, alpha, RELA - v-rel avian reticuloendotheliosis viral oncogene homolog a, GTF2F1 - general transcription factor iif, polypeptide 1, 74kda, EP300 - e1a binding protein p300, PML - promyelocytic leukemia, UBE2S - ubiquitin-conjugating enzyme e2s, NCOA3 - nuclear receptor coact…
GO:0019220	regulation of phosphate metabolic process	1.76e-15	1.35e-13	1.98	12678	1382	627	135	[CCNK - cyclin k, CDK12 - cyclin-dependent kinase 12, TRIM27 - tripartite motif containing 27, ELL - elongation factor rna polymerase ii, CDC25A - cell division cycle 25a, NCK1 - nck adaptor protein 1, RPS6KA6 - ribosomal protein s6 kinase, 90kda, polypeptide 6, CDC42 - cell division cycle 42, GADD45A - growth arrest and dna-damage-inducible, alpha, CDC25C - cell division cycle 25c, HEXIM1 - hexa…
GO:0007167	enzyme linked receptor protein signaling pathway	2.66e-15	2.03e-13	2.52	12678	666	627	83	[PRKAA2 - protein kinase, amp-activated, alpha 2 catalytic subunit, PRKAA1 - protein kinase, amp-activated, alpha 1 catalytic subunit, PRKAB2 - protein kinase, amp-activated, beta 2 non-catalytic subunit, ITGB3BP - integrin beta 3 binding protein (beta3-endonexin), CDC42 - cell division cycle 42, MTOR - mechanistic target of rapamycin (serine/threonine kinase), AATF - apoptosis antagonizing trans…
GO:0060548	negative regulation of cell death	3.28e-15	2.48e-13	2.58	12678	618	627	79	[PRKAA2 - protein kinase, amp-activated, alpha 2 catalytic subunit, PRKAA1 - protein kinase, amp-activated, alpha 1 catalytic subunit, HSPA1B - heat shock 70kda protein 1b, NCK1 - nck adaptor protein 1, AATF - apoptosis antagonizing transcription factor, RELA - v-rel avian reticuloendotheliosis viral oncogene homolog a, SIRT1 - sirtuin 1, RPS3A - ribosomal protein s3a, PLK1 - polo-like kinase 1, …
GO:0051174	regulation of phosphorus metabolic process	3.75e-15	2.82e-13	1.96	12678	1395	627	135	[CCNK - cyclin k, CDK12 - cyclin-dependent kinase 12, TRIM27 - tripartite motif containing 27, ELL - elongation factor rna polymerase ii, CDC25A - cell division cycle 25a, NCK1 - nck adaptor protein 1, RPS6KA6 - ribosomal protein s6 kinase, 90kda, polypeptide 6, CDC42 - cell division cycle 42, GADD45A - growth arrest and dna-damage-inducible, alpha, HEXIM1 - hexamethylene bis-acetamide inducible …
GO:0042127	regulation of cell proliferation	4.49e-15	3.36e-13	2.09	12678	1120	627	116	[GFAP - glial fibrillary acidic protein, HSPA1B - heat shock 70kda protein 1b, HSF4 - heat shock transcription factor 4, TRIM24 - tripartite motif containing 24, NCK1 - nck adaptor protein 1, BRCA2 - breast cancer 2, early onset, CDC42 - cell division cycle 42, DNAJA2 - dnaj (hsp40) homolog, subfamily a, member 2, BRCA1 - breast cancer 1, early onset, RELA - v-rel avian reticuloendotheliosis vira…
GO:0016570	histone modification	4.66e-15	3.46e-13	3.89	12678	229	627	44	[SMARCAD1 - swi/snf-related, matrix-associated actin-dependent regulator of chromatin, subfamily a, containing dead/h box 1, ACTL6A - actin-like 6a, HSF4 - heat shock transcription factor 4, TAF5 - taf5 rna polymerase ii, tata box binding protein (tbp)-associated factor, 100kda, BRCA2 - breast cancer 2, early onset, FBL - fibrillarin, WDR5 - wd repeat domain 5, UBE2A - ubiquitin-conjugating enzym…
GO:0031401	positive regulation of protein modification process	5.07e-15	3.74e-13	2.41	12678	738	627	88	[PRKAA1 - protein kinase, amp-activated, alpha 1 catalytic subunit, CDC42 - cell division cycle 42, BRCA1 - breast cancer 1, early onset, MTOR - mechanistic target of rapamycin (serine/threonine kinase), GADD45A - growth arrest and dna-damage-inducible, alpha, FBXW7 - f-box and wd repeat domain containing 7, e3 ubiquitin protein ligase, MDFIC - myod family inhibitor domain containing, NCOR1 - nuc…
GO:0016569	covalent chromatin modification	7.63e-15	5.6e-13	3.83	12678	232	627	44	[SMARCAD1 - swi/snf-related, matrix-associated actin-dependent regulator of chromatin, subfamily a, containing dead/h box 1, ACTL6A - actin-like 6a, HSF4 - heat shock transcription factor 4, TAF5 - taf5 rna polymerase ii, tata box binding protein (tbp)-associated factor, 100kda, BRCA2 - breast cancer 2, early onset, FBL - fibrillarin, WDR5 - wd repeat domain 5, UBE2A - ubiquitin-conjugating enzym…
GO:0043069	negative regulation of programmed cell death	7.71e-15	5.62e-13	2.6	12678	590	627	76	[PRKAA2 - protein kinase, amp-activated, alpha 2 catalytic subunit, PRKAA1 - protein kinase, amp-activated, alpha 1 catalytic subunit, HSPA1B - heat shock 70kda protein 1b, AATF - apoptosis antagonizing transcription factor, RELA - v-rel avian reticuloendotheliosis viral oncogene homolog a, SIRT1 - sirtuin 1, RPS3A - ribosomal protein s3a, PLK1 - polo-like kinase 1, PSMA5 - proteasome (prosome, m…
GO:0010564	regulation of cell cycle process	8.46e-15	6.13e-13	3.03	12678	401	627	60	[CCNK - cyclin k, BRCA2 - breast cancer 2, early onset, CDC42 - cell division cycle 42, BRCA1 - breast cancer 1, early onset, FBXW7 - f-box and wd repeat domain containing 7, e3 ubiquitin protein ligase, CDC25C - cell division cycle 25c, PML - promyelocytic leukemia, ATM - ataxia telangiectasia mutated, FOXM1 - forkhead box m1, CASP2 - caspase 2, apoptosis-related cysteine peptidase, APC - adenom…
GO:0043066	negative regulation of apoptotic process	1.16e-14	8.34e-13	2.61	12678	582	627	75	[PRKAA2 - protein kinase, amp-activated, alpha 2 catalytic subunit, PRKAA1 - protein kinase, amp-activated, alpha 1 catalytic subunit, HSPA1B - heat shock 70kda protein 1b, AATF - apoptosis antagonizing transcription factor, RELA - v-rel avian reticuloendotheliosis viral oncogene homolog a, SIRT1 - sirtuin 1, RPS3A - ribosomal protein s3a, PLK1 - polo-like kinase 1, PSMA5 - proteasome (prosome, m…
GO:0048585	negative regulation of response to stimulus	1.2e-14	8.57e-13	2.28	12678	842	627	95	[PRKAA2 - protein kinase, amp-activated, alpha 2 catalytic subunit, HSPA1B - heat shock 70kda protein 1b, TRIM27 - tripartite motif containing 27, PRKAA1 - protein kinase, amp-activated, alpha 1 catalytic subunit, G3BP1 - gtpase activating protein (sh3 domain) binding protein 1, RPS6KA6 - ribosomal protein s6 kinase, 90kda, polypeptide 6, CDC42 - cell division cycle 42, MTOR - mechanistic target …
GO:1902589	single-organism organelle organization	1.55e-14	1.1e-12	2.09	12678	1082	627	112	[GFAP - glial fibrillary acidic protein, CCNK - cyclin k, SMARCAD1 - swi/snf-related, matrix-associated actin-dependent regulator of chromatin, subfamily a, containing dead/h box 1, CDC25A - cell division cycle 25a, RFC4 - replication factor c (activator 1) 4, 37kda, HSF4 - heat shock transcription factor 4, BRCA2 - breast cancer 2, early onset, CDC42 - cell division cycle 42, BRDT - bromodomain,…
GO:0051128	regulation of cellular component organization	2.46e-14	1.74e-12	1.94	12678	1368	627	131	[GFAP - glial fibrillary acidic protein, HSPA1B - heat shock 70kda protein 1b, FN1 - fibronectin 1, NCK1 - nck adaptor protein 1, CDC42 - cell division cycle 42, BRCA1 - breast cancer 1, early onset, CDC25C - cell division cycle 25c, CDC34 - cell division cycle 34, NCOR1 - nuclear receptor corepressor 1, SNW1 - snw domain containing 1, BCOR - bcl6 corepressor, EP300 - e1a binding protein p300, PM…
GO:0010608	posttranscriptional regulation of gene expression	4.34e-14	3.06e-12	3.1	12678	359	627	55	[TRIM24 - tripartite motif containing 24, NCK1 - nck adaptor protein 1, CDC42 - cell division cycle 42, HNRNPA0 - heterogeneous nuclear ribonucleoprotein a0, MTOR - mechanistic target of rapamycin (serine/threonine kinase), FBXW7 - f-box and wd repeat domain containing 7, e3 ubiquitin protein ligase, RQCD1 - rcd1 required for cell differentiation1 homolog (s. pombe), EP300 - e1a binding protein p…
GO:0044248	cellular catabolic process	4.67e-14	3.27e-12	1.97	12678	1260	627	123	[SMARCAD1 - swi/snf-related, matrix-associated actin-dependent regulator of chromatin, subfamily a, containing dead/h box 1, HSPA1B - heat shock 70kda protein 1b, EXOSC5 - exosome component 5, G3BP1 - gtpase activating protein (sh3 domain) binding protein 1, MCCC1 - methylcrotonoyl-coa carboxylase 1 (alpha), CDC42 - cell division cycle 42, CDC34 - cell division cycle 34, MAP1LC3B - microtubule-as…
GO:0051248	negative regulation of protein metabolic process	4.71e-14	3.27e-12	2.69	12678	511	627	68	[TRIM27 - tripartite motif containing 27, NCK1 - nck adaptor protein 1, BRCA1 - breast cancer 1, early onset, GADD45A - growth arrest and dna-damage-inducible, alpha, FABP4 - fatty acid binding protein 4, adipocyte, HEXIM1 - hexamethylene bis-acetamide inducible 1, AATF - apoptosis antagonizing transcription factor, RELA - v-rel avian reticuloendotheliosis viral oncogene homolog a, BCOR - bcl6 co…
GO:0045595	regulation of cell differentiation	1.1e-13	7.62e-12	2.09	12678	1027	627	106	[GFAP - glial fibrillary acidic protein, HSPA1B - heat shock 70kda protein 1b, MED24 - mediator complex subunit 24, DDX5 - dead (asp-glu-ala-asp) box helicase 5, HSF4 - heat shock transcription factor 4, CDC42 - cell division cycle 42, RELA - v-rel avian reticuloendotheliosis viral oncogene homolog a, SNW1 - snw domain containing 1, EP300 - e1a binding protein p300, PML - promyelocytic leukemia, …
GO:0031056	regulation of histone modification	2.53e-13	1.74e-11	5.88	12678	86	627	25	[TAF7 - taf7 rna polymerase ii, tata box binding protein (tbp)-associated factor, 55kda, HIST1H1B - histone cluster 1, h1b, BRCA1 - breast cancer 1, early onset, ARRB1 - arrestin, beta 1, TP53 - tumor protein p53, SNW1 - snw domain containing 1, NCOR1 - nuclear receptor corepressor 1, MECP2 - methyl cpg binding protein 2 (rett syndrome), BCOR - bcl6 corepressor, PPARGC1A - peroxisome proliferator…
GO:1902275	regulation of chromatin organization	4.02e-13	2.75e-11	5.53	12678	95	627	26	[TAF7 - taf7 rna polymerase ii, tata box binding protein (tbp)-associated factor, 55kda, HIST1H1B - histone cluster 1, h1b, BRCA1 - breast cancer 1, early onset, ARRB1 - arrestin, beta 1, MECP2 - methyl cpg binding protein 2 (rett syndrome), NCOR1 - nuclear receptor corepressor 1, SNW1 - snw domain containing 1, TP53 - tumor protein p53, BCOR - bcl6 corepressor, PPARGC1A - peroxisome proliferator…
GO:0050792	regulation of viral process	4.32e-13	2.94e-11	4.78	12678	127	627	30	[ELL - elongation factor rna polymerase ii, TRIM27 - tripartite motif containing 27, DDX5 - dead (asp-glu-ala-asp) box helicase 5, SUPT16H - suppressor of ty 16 homolog (s. cerevisiae), CCNT1 - cyclin t1, MDFIC - myod family inhibitor domain containing, CCNH - cyclin h, SNW1 - snw domain containing 1, GTF2F1 - general transcription factor iif, polypeptide 1, 74kda, TARBP2 - tar (hiv-1) rna bindin…
GO:0072331	signal transduction by p53 class mediator	4.56e-13	3.08e-11	4.93	12678	119	627	29	[MSH2 - muts homolog 2, colon cancer, nonpolyposis type 1 (e. coli), DDX5 - dead (asp-glu-ala-asp) box helicase 5, RPS6KA6 - ribosomal protein s6 kinase, 90kda, polypeptide 6, BRCA2 - breast cancer 2, early onset, BRCA1 - breast cancer 1, early onset, TP73 - tumor protein p73, UBC - ubiquitin c, MDM4 - mdm4 p53 binding protein homolog (mouse), MDM2 - mdm2 oncogene, e3 ubiquitin protein ligase, SN…
GO:0032269	negative regulation of cellular protein metabolic process	4.64e-13	3.11e-11	2.74	12678	450	627	61	[TRIM27 - tripartite motif containing 27, NCK1 - nck adaptor protein 1, BRCA1 - breast cancer 1, early onset, GADD45A - growth arrest and dna-damage-inducible, alpha, FABP4 - fatty acid binding protein 4, adipocyte, HEXIM1 - hexamethylene bis-acetamide inducible 1, BCOR - bcl6 corepressor, PML - promyelocytic leukemia, MLLT1 - myeloid/lymphoid or mixed-lineage leukemia (trithorax homolog, drosoph…
GO:0006413	translational initiation	5.73e-13	3.83e-11	4.89	12678	120	627	29	[RPS24 - ribosomal protein s24, RPL24 - ribosomal protein l24, RPS23 - ribosomal protein s23, RPL23A - ribosomal protein l23a, RPL22 - ribosomal protein l22, RPS27 - ribosomal protein s27, RPS26 - ribosomal protein s26, RPS25 - ribosomal protein s25, RPS18 - ribosomal protein s18, RPS11 - ribosomal protein s11, RPS14 - ribosomal protein s14, RPS13 - ribosomal protein s13, EIF2B2 - eukaryotic tran…
GO:0048524	positive regulation of viral process	6.13e-13	4.07e-11	6.54	12678	68	627	22	[SMARCB1 - swi/snf related, matrix associated, actin dependent regulator of chromatin, subfamily b, member 1, ELL - elongation factor rna polymerase ii, SP1 - sp1 transcription factor, SMARCA4 - swi/snf related, matrix associated, actin dependent regulator of chromatin, subfamily a, member 4, CDK9 - cyclin-dependent kinase 9, POLR2L - polymerase (rna) ii (dna directed) polypeptide l, 7.6kda, SRPK…
GO:0009968	negative regulation of signal transduction	6.76e-13	4.46e-11	2.31	12678	708	627	81	[PRKAA2 - protein kinase, amp-activated, alpha 2 catalytic subunit, PRKAA1 - protein kinase, amp-activated, alpha 1 catalytic subunit, HSPA1B - heat shock 70kda protein 1b, G3BP1 - gtpase activating protein (sh3 domain) binding protein 1, RPS6KA6 - ribosomal protein s6 kinase, 90kda, polypeptide 6, CDC42 - cell division cycle 42, FBXW7 - f-box and wd repeat domain containing 7, e3 ubiquitin prote…
GO:0042327	positive regulation of phosphorylation	7.81e-13	5.12e-11	2.37	12678	657	627	77	[PRKAA1 - protein kinase, amp-activated, alpha 1 catalytic subunit, CDC42 - cell division cycle 42, MTOR - mechanistic target of rapamycin (serine/threonine kinase), GADD45A - growth arrest and dna-damage-inducible, alpha, FBXW7 - f-box and wd repeat domain containing 7, e3 ubiquitin protein ligase, MDFIC - myod family inhibitor domain containing, SDCBP - syndecan binding protein (syntenin), EP30…
GO:0044699	single-organism process	8.26e-13	5.39e-11	1.2	12678	8161	627	484	[GFAP - glial fibrillary acidic protein, ELL - elongation factor rna polymerase ii, PNMT - phenylethanolamine n-methyltransferase, CHAF1B - chromatin assembly factor 1, subunit b (p60), NCOR1 - nuclear receptor corepressor 1, NCOR2 - nuclear receptor corepressor 2, PML - promyelocytic leukemia, ACACA - acetyl-coa carboxylase alpha, DOT1L - dot1-like histone h3k79 methyltransferase, YWHAQ - tyrosi…
GO:0010948	negative regulation of cell cycle process	8.72e-13	5.66e-11	3.7	12678	213	627	39	[MDC1 - mediator of dna-damage checkpoint 1, CCNK - cyclin k, FGFR2 - fibroblast growth factor receptor 2, MSH2 - muts homolog 2, colon cancer, nonpolyposis type 1 (e. coli), PLK3 - polo-like kinase 3, CENPF - centromere protein f, 350/400kda, BRCA1 - breast cancer 1, early onset, FBXW7 - f-box and wd repeat domain containing 7, e3 ubiquitin protein ligase, TERF1 - telomeric repeat binding factor…
GO:0046777	protein autophosphorylation	1.18e-12	7.61e-11	4.22	12678	158	627	33	[FGFR2 - fibroblast growth factor receptor 2, CDK12 - cyclin-dependent kinase 12, FGFR4 - fibroblast growth factor receptor 4, TRIM24 - tripartite motif containing 24, FGFR1 - fibroblast growth factor receptor 1, PDGFRB - platelet-derived growth factor receptor, beta polypeptide, MTOR - mechanistic target of rapamycin (serine/threonine kinase), ALK - anaplastic lymphoma receptor tyrosine kinase, …
GO:0050434	positive regulation of viral transcription	1.3e-12	8.33e-11	7.53	12678	51	627	19	[SMARCB1 - swi/snf related, matrix associated, actin dependent regulator of chromatin, subfamily b, member 1, ELL - elongation factor rna polymerase ii, SP1 - sp1 transcription factor, SMARCA4 - swi/snf related, matrix associated, actin dependent regulator of chromatin, subfamily a, member 4, CDK9 - cyclin-dependent kinase 9, POLR2L - polymerase (rna) ii (dna directed) polypeptide l, 7.6kda, CDK7…
GO:0097190	apoptotic signaling pathway	1.47e-12	9.39e-11	3.17	12678	300	627	47	[CUL5 - cullin 5, MSH2 - muts homolog 2, colon cancer, nonpolyposis type 1 (e. coli), DDX5 - dead (asp-glu-ala-asp) box helicase 5, ITGB3BP - integrin beta 3 binding protein (beta3-endonexin), AIFM1 - apoptosis-inducing factor, mitochondrion-associated, 1, BRCA2 - breast cancer 2, early onset, BRCA1 - breast cancer 1, early onset, TP73 - tumor protein p73, AATF - apoptosis antagonizing transcript…
GO:0050793	regulation of developmental process	1.49e-12	9.46e-11	1.84	12678	1414	627	129	[GFAP - glial fibrillary acidic protein, HSPA1B - heat shock 70kda protein 1b, MED24 - mediator complex subunit 24, DDX5 - dead (asp-glu-ala-asp) box helicase 5, FN1 - fibronectin 1, HSF4 - heat shock transcription factor 4, RPS6KA6 - ribosomal protein s6 kinase, 90kda, polypeptide 6, BRCA2 - breast cancer 2, early onset, CDC42 - cell division cycle 42, RELA - v-rel avian reticuloendotheliosis vi…
GO:0006996	organelle organization	1.59e-12	1e-10	1.75	12678	1697	627	147	[CCNK - cyclin k, SMARCAD1 - swi/snf-related, matrix-associated actin-dependent regulator of chromatin, subfamily a, containing dead/h box 1, GFAP - glial fibrillary acidic protein, CDC25A - cell division cycle 25a, RFC4 - replication factor c (activator 1) 4, 37kda, HSF4 - heat shock transcription factor 4, BRCA2 - breast cancer 2, early onset, CDC42 - cell division cycle 42, BRDT - bromodomain,…
GO:0042176	regulation of protein catabolic process	1.65e-12	1.04e-10	4.07	12678	169	627	34	[ARNTL - aryl hydrocarbon receptor nuclear translocator-like, BARD1 - brca1 associated ring domain 1, PLK3 - polo-like kinase 3, CDC42 - cell division cycle 42, FBXW7 - f-box and wd repeat domain containing 7, e3 ubiquitin protein ligase, MDM4 - mdm4 p53 binding protein homolog (mouse), MDM2 - mdm2 oncogene, e3 ubiquitin protein ligase, RELA - v-rel avian reticuloendotheliosis viral oncogene homo…
GO:0080134	regulation of response to stress	2.48e-12	1.55e-10	2.2	12678	780	627	85	[DDX5 - dead (asp-glu-ala-asp) box helicase 5, CDC42 - cell division cycle 42, BRCA1 - breast cancer 1, early onset, MTOR - mechanistic target of rapamycin (serine/threonine kinase), FABP4 - fatty acid binding protein 4, adipocyte, GADD45A - growth arrest and dna-damage-inducible, alpha, FBXW7 - f-box and wd repeat domain containing 7, e3 ubiquitin protein ligase, MDFIC - myod family inhibitor do…
GO:0032870	cellular response to hormone stimulus	3.42e-12	2.13e-10	2.93	12678	352	627	51	[PRKAA2 - protein kinase, amp-activated, alpha 2 catalytic subunit, PRKAA1 - protein kinase, amp-activated, alpha 1 catalytic subunit, PRKAB2 - protein kinase, amp-activated, beta 2 non-catalytic subunit, TRIM24 - tripartite motif containing 24, MTOR - mechanistic target of rapamycin (serine/threonine kinase), NCOA1 - nuclear receptor coactivator 1, PXN - paxillin, LATS2 - large tumor suppressor …
GO:0010648	negative regulation of cell communication	3.52e-12	2.18e-10	2.23	12678	744	627	82	[PRKAA2 - protein kinase, amp-activated, alpha 2 catalytic subunit, PRKAA1 - protein kinase, amp-activated, alpha 1 catalytic subunit, HSPA1B - heat shock 70kda protein 1b, G3BP1 - gtpase activating protein (sh3 domain) binding protein 1, RPS6KA6 - ribosomal protein s6 kinase, 90kda, polypeptide 6, CDC42 - cell division cycle 42, MTOR - mechanistic target of rapamycin (serine/threonine kinase), F…
GO:0042770	signal transduction in response to DNA damage	3.87e-12	2.38e-10	5.27	12678	96	627	25	[RPS6KA6 - ribosomal protein s6 kinase, 90kda, polypeptide 6, BRCA2 - breast cancer 2, early onset, BRCA1 - breast cancer 1, early onset, GADD45A - growth arrest and dna-damage-inducible, alpha, TP73 - tumor protein p73, UBC - ubiquitin c, MDM4 - mdm4 p53 binding protein homolog (mouse), MDM2 - mdm2 oncogene, e3 ubiquitin protein ligase, TP53 - tumor protein p53, GRB2 - growth factor receptor-bou…
GO:0044772	mitotic cell cycle phase transition	4.11e-12	2.52e-10	3.28	12678	265	627	43	[CKAP5 - cytoskeleton associated protein 5, CUL5 - cullin 5, CDC25A - cell division cycle 25a, PLK3 - polo-like kinase 3, TUBB - tubulin, beta class i, CENPF - centromere protein f, 350/400kda, TERF1 - telomeric repeat binding factor (nima-interacting) 1, CDC25C - cell division cycle 25c, UBC - ubiquitin c, CCNH - cyclin h, CDC34 - cell division cycle 34, ACVR1B - activin a receptor, type ib, MYB…
GO:0018108	peptidyl-tyrosine phosphorylation	4.97e-12	3.03e-10	5.21	12678	97	627	25	[FGFR2 - fibroblast growth factor receptor 2, TRIM27 - tripartite motif containing 27, FGFR4 - fibroblast growth factor receptor 4, FGFR1 - fibroblast growth factor receptor 1, PDGFRB - platelet-derived growth factor receptor, beta polypeptide, ALK - anaplastic lymphoma receptor tyrosine kinase, NTRK1 - neurotrophic tyrosine kinase, receptor, type 1, EGFR - epidermal growth factor receptor, AXL -…
GO:0018212	peptidyl-tyrosine modification	4.97e-12	3.01e-10	5.21	12678	97	627	25	[FGFR2 - fibroblast growth factor receptor 2, TRIM27 - tripartite motif containing 27, FGFR4 - fibroblast growth factor receptor 4, FGFR1 - fibroblast growth factor receptor 1, PDGFRB - platelet-derived growth factor receptor, beta polypeptide, ALK - anaplastic lymphoma receptor tyrosine kinase, NTRK1 - neurotrophic tyrosine kinase, receptor, type 1, EGFR - epidermal growth factor receptor, AXL -…
GO:0071496	cellular response to external stimulus	5.22e-12	3.14e-10	4.12	12678	157	627	32	[PRKAA2 - protein kinase, amp-activated, alpha 2 catalytic subunit, PRKAA1 - protein kinase, amp-activated, alpha 1 catalytic subunit, ATP1A1 - atpase, na+/k+ transporting, alpha 1 polypeptide, GADD45A - growth arrest and dna-damage-inducible, alpha, MTOR - mechanistic target of rapamycin (serine/threonine kinase), SQSTM1 - sequestosome 1, NCOA1 - nuclear receptor coactivator 1, MDM2 - mdm2 oncog…
GO:0044767	single-organism developmental process	5.24e-12	3.14e-10	1.49	12678	3115	627	229	[GFAP - glial fibrillary acidic protein, CCNK - cyclin k, ELL - elongation factor rna polymerase ii, HSF4 - heat shock transcription factor 4, BRCA2 - breast cancer 2, early onset, BRDT - bromodomain, testis-specific, BRCA1 - breast cancer 1, early onset, NCOR1 - nuclear receptor corepressor 1, RELA - v-rel avian reticuloendotheliosis viral oncogene homolog a, TRIM28 - tripartite motif containing…
GO:0010942	positive regulation of cell death	5.72e-12	3.41e-10	2.82	12678	380	627	53	[ITGB3BP - integrin beta 3 binding protein (beta3-endonexin), AIFM1 - apoptosis-inducing factor, mitochondrion-associated, 1, CDC42 - cell division cycle 42, GADD45A - growth arrest and dna-damage-inducible, alpha, AATF - apoptosis antagonizing transcription factor, NCOA1 - nuclear receptor coactivator 1, CDC34 - cell division cycle 34, EP300 - e1a binding protein p300, PML - promyelocytic leukem…
GO:0018394	peptidyl-lysine acetylation	6.01e-12	3.57e-10	5.39	12678	90	627	24	[ACTL6A - actin-like 6a, SMARCA4 - swi/snf related, matrix associated, actin dependent regulator of chromatin, subfamily a, member 4, BRD8 - bromodomain containing 8, MYOD1 - myogenic differentiation 1, TAF5 - taf5 rna polymerase ii, tata box binding protein (tbp)-associated factor, 100kda, BRCA2 - breast cancer 2, early onset, WDR5 - wd repeat domain 5, KAT8 - k(lysine) acetyltransferase 8, NCOA…
GO:0044770	cell cycle phase transition	6.05e-12	3.57e-10	3.24	12678	268	627	43	[CKAP5 - cytoskeleton associated protein 5, CUL5 - cullin 5, CDC25A - cell division cycle 25a, PLK3 - polo-like kinase 3, TUBB - tubulin, beta class i, CENPF - centromere protein f, 350/400kda, TERF1 - telomeric repeat binding factor (nima-interacting) 1, CDC25C - cell division cycle 25c, CCNH - cyclin h, UBC - ubiquitin c, CDC34 - cell division cycle 34, ACVR1B - activin a receptor, type ib, MYB…
GO:0051239	regulation of multicellular organismal process	6.27e-12	3.69e-10	1.73	12678	1695	627	145	[GFAP - glial fibrillary acidic protein, HSPA1B - heat shock 70kda protein 1b, TRIM27 - tripartite motif containing 27, DDX5 - dead (asp-glu-ala-asp) box helicase 5, RPS6KA6 - ribosomal protein s6 kinase, 90kda, polypeptide 6, BRCA2 - breast cancer 2, early onset, NCOR1 - nuclear receptor corepressor 1, RELA - v-rel avian reticuloendotheliosis viral oncogene homolog a, SNW1 - snw domain containin…
GO:0043903	regulation of symbiosis, encompassing mutualism through parasitism	6.4e-12	3.74e-10	4.21	12678	149	627	31	[TRIM27 - tripartite motif containing 27, ELL - elongation factor rna polymerase ii, DDX5 - dead (asp-glu-ala-asp) box helicase 5, SUPT16H - suppressor of ty 16 homolog (s. cerevisiae), CCNT1 - cyclin t1, MDFIC - myod family inhibitor domain containing, CCNH - cyclin h, GTF2F1 - general transcription factor iif, polypeptide 1, 74kda, SNW1 - snw domain containing 1, TARBP2 - tar (hiv-1) rna bindin…
GO:0043068	positive regulation of programmed cell death	6.55e-12	3.81e-10	2.88	12678	358	627	51	[ITGB3BP - integrin beta 3 binding protein (beta3-endonexin), AIFM1 - apoptosis-inducing factor, mitochondrion-associated, 1, CDC42 - cell division cycle 42, GADD45A - growth arrest and dna-damage-inducible, alpha, AATF - apoptosis antagonizing transcription factor, NCOA1 - nuclear receptor coactivator 1, CDC34 - cell division cycle 34, PML - promyelocytic leukemia, ATM - ataxia telangiectasia mu…
GO:0009725	response to hormone	7.2e-12	4.17e-10	2.33	12678	633	627	73	[PRKAA2 - protein kinase, amp-activated, alpha 2 catalytic subunit, PRKAA1 - protein kinase, amp-activated, alpha 1 catalytic subunit, PRKAB2 - protein kinase, amp-activated, beta 2 non-catalytic subunit, TRIM24 - tripartite motif containing 24, TK1 - thymidine kinase 1, soluble, BRCA1 - breast cancer 1, early onset, MTOR - mechanistic target of rapamycin (serine/threonine kinase), NCOA1 - nuclea…
GO:0006368	transcription elongation from RNA polymerase II promoter	7.41e-12	4.27e-10	6.52	12678	62	627	20	[ELL - elongation factor rna polymerase ii, CCNT2 - cyclin t2, CDK9 - cyclin-dependent kinase 9, POLR2L - polymerase (rna) ii (dna directed) polypeptide l, 7.6kda, TBP - tata box binding protein, CDK7 - cyclin-dependent kinase 7, TAF5 - taf5 rna polymerase ii, tata box binding protein (tbp)-associated factor, 100kda, GTF2H4 - general transcription factor iih, polypeptide 4, 52kda, SUPT16H - suppr…
GO:0023057	negative regulation of signaling	7.98e-12	4.58e-10	2.21	12678	742	627	81	[PRKAA2 - protein kinase, amp-activated, alpha 2 catalytic subunit, PRKAA1 - protein kinase, amp-activated, alpha 1 catalytic subunit, HSPA1B - heat shock 70kda protein 1b, G3BP1 - gtpase activating protein (sh3 domain) binding protein 1, RPS6KA6 - ribosomal protein s6 kinase, 90kda, polypeptide 6, CDC42 - cell division cycle 42, FBXW7 - f-box and wd repeat domain containing 7, e3 ubiquitin prote…
GO:0080135	regulation of cellular response to stress	8.48e-12	4.84e-10	2.98	12678	326	627	48	[ARNTL - aryl hydrocarbon receptor nuclear translocator-like, DDX5 - dead (asp-glu-ala-asp) box helicase 5, CDC42 - cell division cycle 42, BRCA1 - breast cancer 1, early onset, FBXW7 - f-box and wd repeat domain containing 7, e3 ubiquitin protein ligase, MTOR - mechanistic target of rapamycin (serine/threonine kinase), GADD45A - growth arrest and dna-damage-inducible, alpha, MDFIC - myod family …
GO:0006511	ubiquitin-dependent protein catabolic process	9.03e-12	5.13e-10	3.11	12678	293	627	45	[ARNTL - aryl hydrocarbon receptor nuclear translocator-like, CUL5 - cullin 5, USP20 - ubiquitin specific peptidase 20, USP53 - ubiquitin specific peptidase 53, UBE2A - ubiquitin-conjugating enzyme e2a, FBXW7 - f-box and wd repeat domain containing 7, e3 ubiquitin protein ligase, SQSTM1 - sequestosome 1, UBC - ubiquitin c, ARRB1 - arrestin, beta 1, CDC34 - cell division cycle 34, SIAH2 - siah e3 …
GO:0006397	mRNA processing	9.59e-12	5.42e-10	2.89	12678	350	627	50	[CDK12 - cyclin-dependent kinase 12, DDX5 - dead (asp-glu-ala-asp) box helicase 5, RBM39 - rna binding motif protein 39, RNPC3 - rna-binding region (rnp1, rrm) containing 3, BRDT - bromodomain, testis-specific, HNRNPA0 - heterogeneous nuclear ribonucleoprotein a0, CSTF3 - cleavage stimulation factor, 3' pre-rna, subunit 3, 77kda, RQCD1 - rcd1 required for cell differentiation1 homolog (s. pombe),…
GO:0010562	positive regulation of phosphorus metabolic process	9.61e-12	5.41e-10	2.21	12678	731	627	80	[PRKAA1 - protein kinase, amp-activated, alpha 1 catalytic subunit, CDC42 - cell division cycle 42, MTOR - mechanistic target of rapamycin (serine/threonine kinase), GADD45A - growth arrest and dna-damage-inducible, alpha, FBXW7 - f-box and wd repeat domain containing 7, e3 ubiquitin protein ligase, MDFIC - myod family inhibitor domain containing, SDCBP - syndecan binding protein (syntenin), EP30…
GO:0045937	positive regulation of phosphate metabolic process	9.61e-12	5.38e-10	2.21	12678	731	627	80	[PRKAA1 - protein kinase, amp-activated, alpha 1 catalytic subunit, CDC42 - cell division cycle 42, MTOR - mechanistic target of rapamycin (serine/threonine kinase), GADD45A - growth arrest and dna-damage-inducible, alpha, FBXW7 - f-box and wd repeat domain containing 7, e3 ubiquitin protein ligase, MDFIC - myod family inhibitor domain containing, SDCBP - syndecan binding protein (syntenin), EP30…
GO:1902531	regulation of intracellular signal transduction	9.91e-12	5.52e-10	1.97	12678	1058	627	103	[CDK12 - cyclin-dependent kinase 12, DDX5 - dead (asp-glu-ala-asp) box helicase 5, TRIM24 - tripartite motif containing 24, RPS6KA6 - ribosomal protein s6 kinase, 90kda, polypeptide 6, CDC42 - cell division cycle 42, GADD45A - growth arrest and dna-damage-inducible, alpha, CDC34 - cell division cycle 34, SDCBP - syndecan binding protein (syntenin), RELA - v-rel avian reticuloendotheliosis viral o…
GO:0007346	regulation of mitotic cell cycle	1.19e-11	6.58e-10	2.95	12678	329	627	48	[MDC1 - mediator of dna-damage checkpoint 1, FGFR2 - fibroblast growth factor receptor 2, MSH2 - muts homolog 2, colon cancer, nonpolyposis type 1 (e. coli), PLK3 - polo-like kinase 3, KCNA5 - potassium voltage-gated channel, shaker-related subfamily, member 5, BRCA2 - breast cancer 2, early onset, CENPF - centromere protein f, 350/400kda, CDC42 - cell division cycle 42, PDGFRB - platelet-derived…
GO:0016573	histone acetylation	1.2e-11	6.6e-10	5.47	12678	85	627	23	[ACTL6A - actin-like 6a, SMARCA4 - swi/snf related, matrix associated, actin dependent regulator of chromatin, subfamily a, member 4, BRD8 - bromodomain containing 8, MYOD1 - myogenic differentiation 1, TAF5 - taf5 rna polymerase ii, tata box binding protein (tbp)-associated factor, 100kda, BRCA2 - breast cancer 2, early onset, WDR5 - wd repeat domain 5, KAT8 - k(lysine) acetyltransferase 8, NCOA…
GO:0038093	Fc receptor signaling pathway	1.31e-11	7.21e-10	3.62	12678	201	627	36	[FGFR2 - fibroblast growth factor receptor 2, FGFR4 - fibroblast growth factor receptor 4, NCK1 - nck adaptor protein 1, FGFR1 - fibroblast growth factor receptor 1, CDC42 - cell division cycle 42, MTOR - mechanistic target of rapamycin (serine/threonine kinase), PDGFRB - platelet-derived growth factor receptor, beta polypeptide, PIK3R2 - phosphoinositide-3-kinase, regulatory subunit 2 (beta), UB…
GO:0043902	positive regulation of multi-organism process	1.8e-11	9.82e-10	5.63	12678	79	627	22	[SMARCB1 - swi/snf related, matrix associated, actin dependent regulator of chromatin, subfamily b, member 1, ELL - elongation factor rna polymerase ii, SP1 - sp1 transcription factor, SMARCA4 - swi/snf related, matrix associated, actin dependent regulator of chromatin, subfamily a, member 4, CDK9 - cyclin-dependent kinase 9, POLR2L - polymerase (rna) ii (dna directed) polypeptide l, 7.6kda, SRPK…
GO:0019941	modification-dependent protein catabolic process	1.83e-11	9.98e-10	3.04	12678	299	627	45	[ARNTL - aryl hydrocarbon receptor nuclear translocator-like, CUL5 - cullin 5, USP20 - ubiquitin specific peptidase 20, USP53 - ubiquitin specific peptidase 53, UBE2A - ubiquitin-conjugating enzyme e2a, FBXW7 - f-box and wd repeat domain containing 7, e3 ubiquitin protein ligase, SQSTM1 - sequestosome 1, UBC - ubiquitin c, ARRB1 - arrestin, beta 1, CDC34 - cell division cycle 34, SIAH2 - siah e3 …
GO:0008285	negative regulation of cell proliferation	1.84e-11	9.97e-10	2.47	12678	515	627	63	[HSPA1B - heat shock 70kda protein 1b, TRIM24 - tripartite motif containing 24, BRCA2 - breast cancer 2, early onset, FBXW7 - f-box and wd repeat domain containing 7, e3 ubiquitin protein ligase, PML - promyelocytic leukemia, CTBP2 - c-terminal binding protein 2, ATM - ataxia telangiectasia mutated, APC - adenomatous polyposis coli, KMT2A - lysine (k)-specific methyltransferase 2a, ZBTB16 - zinc …
GO:0018205	peptidyl-lysine modification	1.92e-11	1.04e-09	4.42	12678	128	627	28	[ACTL6A - actin-like 6a, TAF5 - taf5 rna polymerase ii, tata box binding protein (tbp)-associated factor, 100kda, BRCA2 - breast cancer 2, early onset, WDR5 - wd repeat domain 5, NCOA1 - nuclear receptor coactivator 1, MDM2 - mdm2 oncogene, e3 ubiquitin protein ligase, MECP2 - methyl cpg binding protein 2 (rett syndrome), EP300 - e1a binding protein p300, SIRT5 - sirtuin 5, KAT5 - k(lysine) acety…
GO:0043900	regulation of multi-organism process	1.94e-11	1.04e-09	3.3	12678	245	627	40	[ELL - elongation factor rna polymerase ii, TRIM27 - tripartite motif containing 27, DDX5 - dead (asp-glu-ala-asp) box helicase 5, SUPT16H - suppressor of ty 16 homolog (s. cerevisiae), MDFIC - myod family inhibitor domain containing, CCNT1 - cyclin t1, CCNH - cyclin h, ACVR1B - activin a receptor, type ib, TARBP2 - tar (hiv-1) rna binding protein 2, SNW1 - snw domain containing 1, GTF2F1 - gener…
GO:0045596	negative regulation of cell differentiation	2.1e-11	1.12e-09	2.67	12678	417	627	55	[MED6 - mediator complex subunit 6, MED24 - mediator complex subunit 24, MED17 - mediator complex subunit 17, MED14 - mediator complex subunit 14, APC - adenomatous polyposis coli, SIRT1 - sirtuin 1, ZBTB16 - zinc finger and btb domain containing 16, CTNNB1 - catenin (cadherin-associated protein), beta 1, 88kda, BHLHE41 - basic helix-loop-helix family, member e41, NR1H2 - nuclear receptor subfami…
GO:0032502	developmental process	2.11e-11	1.12e-09	1.44	12678	3445	627	245	[CCNK - cyclin k, GFAP - glial fibrillary acidic protein, ELL - elongation factor rna polymerase ii, HSF4 - heat shock transcription factor 4, BRCA2 - breast cancer 2, early onset, BRDT - bromodomain, testis-specific, BRCA1 - breast cancer 1, early onset, NCOR1 - nuclear receptor corepressor 1, RELA - v-rel avian reticuloendotheliosis viral oncogene homolog a, TRIM28 - tripartite motif containing…
GO:0048869	cellular developmental process	2.22e-11	1.18e-09	1.69	12678	1772	627	148	[GFAP - glial fibrillary acidic protein, HSF4 - heat shock transcription factor 4, FN1 - fibronectin 1, BRCA2 - breast cancer 2, early onset, CDC42 - cell division cycle 42, BRDT - bromodomain, testis-specific, BRCA1 - breast cancer 1, early onset, NCOR1 - nuclear receptor corepressor 1, TRIM28 - tripartite motif containing 28, PML - promyelocytic leukemia, FOXM1 - forkhead box m1, APC - adenomat…
[truncated: 626 more rows]

## Sheet: AD Pathway
p-value	q-value	pathway	source	members_input_overlap	members_input_overlap_geneids	size	effective_size
[truncated: 427 more rows]

## Sheet: T2DM pathway
p-value	q-value	pathway	source	members_input_overlap	members_input_overlap_geneids	size	effective_size
[truncated: 580 more rows]

[truncated: 2 more sheets: AD_T2DMovelap GO, AD_T2DMoverlap pathway]
